# Supplementary material for: Green electrosynthesis of 3,3’-diamino-4,4’-azofurazan energetic materials coupled with energy-efficient hydrogen production over Pt-based catalysts
Source: Nat Commun. 2023 Dec 9;14:8146. doi: 10.1038/s41467-023-43698-x (PMC10709341; doi:10.1038/s41467-023-43698-x)
Supplement: Supplementary file 3 — Source data [file 41467_2023_43698_MOESM3_ESM.xlsx]

## Sheet: Figure 3a
CC@WS2			CC@WS2/Pt1,n
2 Theta	Intensity		2 Theta	Intensity
5	1512		5	1240
5.02	1427		5.02	1185
5.04	1420		5.04	1237
5.06	1354		5.06	1152
5.08	1386		5.08	1234
5.1	1419		5.1	1227
5.12	1403		5.12	1268
5.14	1407		5.14	1289
5.16	1444		5.16	1231
5.18	1370		5.18	1291
5.2	1400		5.2	1264
5.22	1399		5.22	1222
5.24	1409		5.24	1223
5.26	1469		5.26	1302
5.28	1444		5.28	1210
5.3	1437		5.3	1255
5.32	1444		5.32	1202
5.34	1426		5.34	1261
5.36	1404		5.36	1237
5.38	1385		5.38	1301
5.4	1447		5.4	1244
5.42	1411		5.42	1249
5.44	1415		5.44	1238
5.46	1424		5.46	1283
5.48	1419		5.48	1284
5.5	1431		5.5	1224
5.52	1441		5.52	1250
5.54	1485		5.54	1291
5.56	1471		5.56	1267
5.58	1525		5.58	1234
5.6	1455		5.6	1249
5.62	1458		5.62	1222
5.64	1438		5.64	1261
5.66	1456		5.66	1203
5.68	1387		5.68	1240
5.7	1479		5.7	1198
5.72	1409		5.72	1268
5.74	1411		5.74	1218
5.76	1391		5.76	1265
5.78	1374		5.78	1269
5.8	1400		5.8	1229
5.82	1392		5.82	1226
5.84	1431		5.84	1223
5.86	1452		5.86	1258
5.88	1414		5.88	1277
5.9	1400		5.9	1262
5.92	1426		5.92	1225
5.94	1493		5.94	1203
5.96	1483		5.96	1246
5.98	1398		5.98	1233
6	1483		6	1250
6.02	1372		6.02	1274
6.04	1378		6.04	1223
6.06	1361		6.06	1207
6.08	1385		6.08	1221
6.1	1425		6.1	1195
6.12	1413		6.12	1263
6.14	1371		6.14	1219
6.16	1368		6.16	1214
6.18	1415		6.18	1236
6.2	1342		6.2	1214
6.22	1368		6.22	1272
6.24	1450		6.24	1222
6.26	1391		6.26	1245
6.28	1398		6.28	1216
6.3	1353		6.3	1267
6.32	1316		6.32	1233
6.34	1373		6.34	1286
6.36	1394		6.36	1249
6.38	1366		6.38	1209
6.4	1339		6.4	1222
6.42	1377		6.42	1170
6.44	1408		6.44	1146
6.46	1357		6.46	1234
6.48	1381		6.48	1232
6.5	1382		6.5	1182
6.52	1344		6.52	1244
6.54	1377		6.54	1196
6.56	1391		6.56	1225
6.58	1322		6.58	1189
6.6	1331		6.6	1250
6.62	1384		6.62	1216
6.64	1328		6.64	1199
6.66	1312		6.66	1225
6.68	1330		6.68	1227
6.7	1334		6.7	1199
6.72	1359		6.72	1197
6.74	1343		6.74	1230
6.76	1312		6.76	1166
6.78	1253		6.78	1163
6.8	1308		6.8	1165
6.82	1365		6.82	1220
6.84	1330		6.84	1193
6.86	1342		6.86	1127
6.88	1322		6.88	1161
6.9	1302		6.9	1187
6.92	1263		6.92	1144
6.94	1302		6.94	1180
6.96	1289		6.96	1175
6.98	1361		6.98	1218
7	1310		7	1167
7.02	1277		7.02	1209
7.04	1258		7.04	1147
7.06	1299		7.06	1118
7.08	1262		7.08	1124
7.1	1303		7.1	1196
7.12	1289		7.12	1154
7.14	1259		7.14	1214
7.16	1297		7.16	1190
7.18	1339		7.18	1208
7.2	1224		7.2	1180
7.22	1309		7.22	1133
7.24	1321		7.24	1221
7.26	1266		7.26	1200
7.28	1250		7.28	1156
7.3	1236		7.3	1180
7.32	1207		7.32	1170
7.34	1246		7.34	1135
7.36	1327		7.36	1127
7.38	1303		7.38	1170
7.4	1316		7.4	1127
7.42	1214		7.42	1158
7.44	1272		7.44	1220
7.46	1320		7.46	1154
7.48	1305		7.48	1206
7.5	1348		7.5	1157
7.52	1324		7.52	1147
7.54	1229		7.54	1137
7.56	1283		7.56	1162
7.58	1284		7.58	1202
7.6	1259		7.6	1079
7.62	1230		7.62	1108
7.64	1238		7.64	1076
7.66	1232		7.66	1118
7.68	1263		7.68	1106
7.7	1326		7.7	1095
7.72	1253		7.72	1184
7.74	1282		7.74	1138
7.76	1266		7.76	1090
7.78	1331		7.78	1049
7.8	1246		7.8	1099
7.82	1225		7.82	1030
7.84	1260		7.84	1106
7.86	1294		7.86	1145
7.88	1210		7.88	1127
7.9	1201		7.9	1098
7.92	1261		7.92	1126
7.94	1293		7.94	1098
7.96	1270		7.96	1047
7.98	1259		7.98	1107
8	1271		8	1096
8.02	1236		8.02	1101
8.04	1258		8.04	1147
8.06	1256		8.06	1047
8.08	1275		8.08	1048
8.1	1273		8.1	1057
8.12	1167		8.12	1085
8.14	1247		8.14	1035
8.16	1226		8.16	1099
8.18	1218		8.18	1064
8.2	1229		8.2	1048
8.22	1255		8.22	1042
8.24	1243		8.24	1122
8.26	1262		8.26	1124
8.28	1227		8.28	1051
8.3	1249		8.3	1116
8.32	1231		8.32	1062
8.34	1234		8.34	1103
8.36	1275		8.36	1101
8.38	1254		8.38	1080
8.4	1286		8.4	1035
8.42	1246		8.42	1038
8.44	1244		8.44	1035
8.46	1204		8.46	1103
8.48	1239		8.48	1088
8.5	1169		8.5	1077
8.52	1225		8.52	1042
8.54	1189		8.54	1082
8.56	1316		8.56	1018
8.58	1219		8.58	1052
8.6	1267		8.6	1037
8.62	1223		8.62	1090
8.64	1192		8.64	1039
8.66	1205		8.66	1046
8.68	1211		8.68	1073
8.7	1228		8.7	993
8.72	1221		8.72	1005
8.74	1238		8.74	1036
8.76	1256		8.76	1063
8.78	1265		8.78	1067
8.8	1245		8.8	1106
8.82	1289		8.82	1084
8.84	1238		8.84	1058
8.86	1226		8.86	1126
8.88	1214		8.88	1084
8.9	1297		8.9	1020
8.92	1283		8.92	1068
8.94	1262		8.94	999
8.96	1210		8.96	1052
8.98	1219		8.98	1038
9	1208		9	1040
9.02	1207		9.02	1046
9.04	1192		9.04	1071
9.06	1232		9.06	1032
9.08	1232		9.08	1077
9.1	1175		9.1	1036
9.12	1268		9.12	1081
9.14	1201		9.14	1002
9.16	1184		9.16	966
9.18	1198		9.18	1052
9.2	1207		9.2	1021
9.22	1252		9.22	1008
9.24	1191		9.24	1016
9.26	1197		9.26	1017
9.28	1226		9.28	1024
9.3	1214		9.3	1032
9.32	1202		9.32	1059
9.34	1207		9.34	1035
9.36	1204		9.36	1077
9.38	1183		9.38	1015
9.4	1232		9.4	1029
9.42	1151		9.42	1039
9.44	1231		9.44	1027
9.46	1176		9.46	1051
9.48	1185		9.48	991
9.5	1145		9.5	1012
9.52	1175		9.52	1084
9.54	1239		9.54	1019
9.56	1168		9.56	1014
9.58	1194		9.58	1037
9.6	1152		9.6	1011
9.62	1180		9.62	948
9.64	1195		9.64	992
9.66	1192		9.66	1042
9.68	1191		9.68	1013
9.7	1166		9.7	1030
9.72	1123		9.72	968
9.74	1193		9.74	1006
9.76	1154		9.76	1042
9.78	1133		9.78	1000
9.8	1161		9.8	1025
9.82	1154		9.82	1005
9.84	1124		9.84	1003
9.86	1130		9.86	1004
9.88	1140		9.88	1037
9.9	1109		9.9	1021
9.92	1127		9.92	1017
9.94	1116		9.94	997
9.96	1088		9.96	991
9.98	1088		9.98	978
10	1132		10	974
10.02	1101		10.02	1017
10.04	1158		10.04	967
10.06	1117		10.06	985
10.08	1118		10.08	1013
10.1	1140		10.1	1025
10.12	1120		10.12	1008
10.14	1110		10.14	1015
10.16	1126		10.16	1038
10.18	1120		10.18	974
10.2	1090		10.2	938
10.22	1113		10.22	956
10.24	1116		10.24	995
10.26	1009		10.26	991
10.28	1175		10.28	967
10.3	1141		10.3	979
10.32	1064		10.32	983
10.34	1065		10.34	1017
10.36	1055		10.36	984
10.38	1136		10.38	988
10.4	1088		10.4	927
10.42	1113		10.42	940
10.44	1063		10.44	966
10.46	1095		10.46	1020
10.48	1040		10.48	1021
10.5	1011		10.5	1013
10.52	1037		10.52	954
10.54	1057		10.54	1047
10.56	1068		10.56	1021
10.58	1092		10.58	968
10.6	1108		10.6	965
10.62	1081		10.62	976
10.64	1037		10.64	1000
10.66	1072		10.66	956
10.68	1023		10.68	926
10.7	1087		10.7	938
10.72	1076		10.72	943
10.74	991		10.74	980
10.76	990		10.76	982
10.78	989		10.78	974
10.8	988		10.8	964
10.82	1069		10.82	971
10.84	1087		10.84	987
10.86	1037		10.86	957
10.88	1011		10.88	943
10.9	1099		10.9	1014
10.92	1049		10.92	1031
10.94	1054		10.94	1029
10.96	1034		10.96	1011
10.98	1062		10.98	962
11	1014		11	950
11.02	1032		11.02	992
11.04	1018		11.04	958
11.06	981		11.06	920
11.08	1053		11.08	969
11.1	1060		11.1	895
11.12	1033		11.12	982
11.14	1066		11.14	986
11.16	998		11.16	979
11.18	1034		11.18	985
11.2	1039		11.2	1002
11.22	1035		11.22	938
11.24	1007		11.24	971
11.26	1045		11.26	989
11.28	996		11.28	995
11.3	1044		11.3	986
11.32	1058		11.32	995
11.34	1005		11.34	954
11.36	1026		11.36	938
11.38	992		11.38	939
11.4	1089		11.4	987
11.42	1008		11.42	955
11.44	1034		11.44	985
11.46	978		11.46	961
11.48	970		11.48	976
11.5	1056		11.5	1027
11.52	1027		11.52	989
11.54	974		11.54	930
11.56	1015		11.56	942
11.58	989		11.58	964
11.6	1047		11.6	968
11.62	1014		11.62	956
11.64	1004		11.64	965
11.66	988		11.66	990
11.68	974		11.68	990
11.7	981		11.7	962
11.72	1014		11.72	934
11.74	991		11.74	962
11.76	970		11.76	974
11.78	984		11.78	980
11.8	1026		11.8	944
11.82	1013		11.82	941
11.84	1019		11.84	963
11.86	1059		11.86	998
11.88	1007		11.88	935
11.9	1016		11.9	945
11.92	955		11.92	1015
11.94	1021		11.94	998
11.96	952		11.96	999
11.98	999		11.98	950
12	1020		12	996
12.02	1019		12.02	1007
12.04	1033		12.04	958
12.06	999		12.06	952
12.08	926		12.08	1000
12.1	1008		12.1	937
12.12	1032		12.12	968
12.14	1016		12.14	938
12.16	974		12.16	959
12.18	1039		12.18	936
12.2	980		12.2	970
12.22	1024		12.22	994
12.24	965		12.24	946
12.26	1020		12.26	956
12.28	1013		12.28	963
12.3	1015		12.3	962
12.32	1006		12.32	960
12.34	987		12.34	997
12.36	984		12.36	977
12.38	1015		12.38	989
12.4	1032		12.4	1003
12.42	1047		12.42	917
12.44	985		12.44	980
12.46	990		12.46	945
12.48	1008		12.48	944
12.5	1023		12.5	1015
12.52	1045		12.52	940
12.54	990		12.54	971
12.56	994		12.56	956
12.58	977		12.58	930
12.6	1046		12.6	949
12.62	1003		12.62	964
12.64	990		12.64	1024
12.66	957		12.66	1040
12.68	1036		12.68	894
12.7	1030		12.7	957
12.72	1012		12.72	958
12.74	994		12.74	987
12.76	962		12.76	959
12.78	1041		12.78	1018
12.8	1012		12.8	960
12.82	1071		12.82	1004
12.84	1002		12.84	1008
12.86	1027		12.86	993
12.88	970		12.88	994
12.9	1045		12.9	993
12.92	1005		12.92	992
12.94	1052		12.94	991
12.96	1015		12.96	1011
12.98	962		12.98	1015
13	947		13	1006
13.02	975		13.02	938
13.04	1005		13.04	998
13.06	1036		13.06	976
13.08	1014		13.08	946
13.1	1006		13.1	969
13.12	1010		13.12	969
13.14	1004		13.14	963
13.16	1004		13.16	966
13.18	1038		13.18	995
13.2	1029		13.2	1024
13.22	1026		13.22	1010
13.24	997		13.24	980
13.26	1043		13.26	975
13.28	987		13.28	1025
13.3	1052		13.3	1038
13.32	1012		13.32	1014
13.34	963		13.34	974
13.36	1023		13.36	963
13.38	999		13.38	949
13.4	1049		13.4	967
13.42	1037		13.42	972
13.44	996		13.44	1014
13.46	1028		13.46	1005
13.48	1004		13.48	979
13.5	954		13.5	996
13.52	995		13.52	1029
13.54	1072		13.54	947
13.56	1053		13.56	976
13.58	1003		13.58	976
13.6	1048		13.6	969
13.62	1074		13.62	1022
13.64	995		13.64	982
13.66	1020		13.66	1002
13.68	1002		13.68	945
13.7	1016		13.7	977
13.72	1009		13.72	979
13.74	1034		13.74	1083
13.76	981		13.76	1045
13.78	1069		13.78	1001
13.8	1054		13.8	1034
13.82	1047		13.82	1021
13.84	1037		13.84	1011
13.86	1052		13.86	958
13.88	935		13.88	1041
13.9	966		13.9	1059
13.92	1063		13.92	1002
13.94	1038		13.94	1001
13.96	1054		13.96	1012
13.98	1026		13.98	1022
14	1056		14	1069
14.02	1028		14.02	1015
14.04	1018		14.04	1006
14.06	1075		14.06	1031
14.08	1010		14.08	998
14.1	993		14.1	1008
14.12	1030		14.12	1034
14.14	1031		14.14	1091
14.16	1069		14.16	1067
14.18	1053		14.18	1024
14.2	1077		14.2	1023
14.22	1081		14.22	974
14.24	1044		14.24	994
14.26	996		14.26	1033
14.28	1038		14.28	1032
14.3	1068		14.3	1022
14.32	1094		14.32	966
14.34	1017		14.34	1021
14.36	1088		14.36	1024
14.38	1053		14.38	1028
14.4	1056		14.4	1007
14.42	1039		14.42	1016
14.44	1074		14.44	1072
14.46	1017		14.46	1076
14.48	1030		14.48	1007
14.5	1030		14.5	1050
14.52	1059		14.52	1008
14.54	1009		14.54	1027
14.56	1062		14.56	1004
14.58	1078		14.58	978
14.6	1037		14.6	974
14.62	1093		14.62	1007
14.64	1030		14.64	1015
14.66	1004		14.66	1036
14.68	1039		14.68	1001
14.7	1044		14.7	997
14.72	1008		14.72	1038
14.74	1054		14.74	986
14.76	1041		14.76	991
14.78	1049		14.78	1009
14.8	1042		14.8	1035
14.82	1054		14.82	1020
14.84	1052		14.84	1010
14.86	1045		14.86	953
14.88	1017		14.88	1015
14.9	1016		14.9	1030
14.92	1087		14.92	1005
14.94	1058		14.94	1048
14.96	1058		14.96	1019
14.98	1055		14.98	1018
15	1094		15	1045
15.02	1048		15.02	1024
15.04	1008		15.04	1013
15.06	1038		15.06	1026
15.08	1066		15.08	1027
15.1	1057		15.1	942
15.12	1018		15.12	964
15.14	997		15.14	1041
15.16	1089		15.16	1031
15.18	1074		15.18	1032
15.2	1054		15.2	1057
15.22	1031		15.22	1035
15.24	1116		15.24	1010
15.26	1107		15.26	1016
15.28	1084		15.28	998
15.3	1040		15.3	1040
15.32	1023		15.32	1064
15.34	1042		15.34	1026
15.36	1082		15.36	1058
15.38	1016		15.38	1025
15.4	1038		15.4	994
15.42	1072		15.42	1021
15.44	1086		15.44	1032
15.46	1024		15.46	1062
15.48	1073		15.48	1010
15.5	1041		15.5	1023
15.52	1104		15.52	1003
15.54	1121		15.54	929
15.56	1111		15.56	1027
15.58	1060		15.58	1050
15.6	1076		15.6	1068
15.62	1103		15.62	968
15.64	1054		15.64	992
15.66	1086		15.66	1055
15.68	1054		15.68	1068
15.7	1088		15.7	1011
15.72	1035		15.72	1050
15.74	1082		15.74	1063
15.76	1105		15.76	1035
15.78	1121		15.78	1069
15.8	1153		15.8	1131
15.82	1064		15.82	976
15.84	1130		15.84	966
15.86	1165		15.86	1053
15.88	1148		15.88	991
15.9	1091		15.9	1037
15.92	1099		15.92	1034
15.94	1096		15.94	1073
15.96	1157		15.96	1045
15.98	1080		15.98	1009
16	1088		16	1037
16.02	1051		16.02	1040
16.04	1085		16.04	994
16.06	1168		16.06	1098
16.08	1127		16.08	1090
16.1	1058		16.1	1112
16.12	1081		16.12	1073
16.14	1061		16.14	1033
16.16	1103		16.16	1077
16.18	1124		16.18	1017
16.2	1084		16.2	1049
16.22	1144		16.22	1071
16.24	1119		16.24	1061
16.26	1100		16.26	1099
16.28	1134		16.28	1110
16.3	1092		16.3	1068
16.32	1056		16.32	1072
16.34	1162		16.34	1028
16.36	1088		16.36	1035
16.38	1097		16.38	1069
16.4	1142		16.4	1085
16.42	1122		16.42	1071
16.44	1162		16.44	1021
16.46	1140		16.46	1106
16.48	1138		16.48	1073
16.5	1135		16.5	1118
16.52	1207		16.52	1076
16.54	1138		16.54	1106
16.56	1167		16.56	1109
16.58	1223		16.58	1084
16.6	1135		16.6	1118
16.62	1130		16.62	1097
16.64	1185		16.64	1068
16.66	1209		16.66	1072
16.68	1116		16.68	1164
16.7	1114		16.7	1176
16.72	1148		16.72	1103
16.74	1146		16.74	1125
16.76	1197		16.76	1082
16.78	1166		16.78	1124
16.8	1109		16.8	1144
16.82	1158		16.82	1138
16.84	1181		16.84	1123
16.86	1086		16.86	1112
16.88	1145		16.88	1089
16.9	1179		16.9	1108
16.92	1210		16.92	1157
16.94	1189		16.94	1107
16.96	1210		16.96	1122
16.98	1133		16.98	1122
17	1224		17	1116
17.02	1212		17.02	1148
17.04	1196		17.04	1165
17.06	1144		17.06	1130
17.08	1174		17.08	1122
17.1	1187		17.1	1159
17.12	1187		17.12	1188
17.14	1205		17.14	1110
17.16	1216		17.16	1097
17.18	1250		17.18	1161
17.2	1197		17.2	1132
17.22	1260		17.22	1123
17.24	1228		17.24	1144
17.26	1207		17.26	1188
17.28	1116		17.28	1134
17.3	1154		17.3	1182
17.32	1245		17.32	1105
17.34	1238		17.34	1085
17.36	1126		17.36	1126
17.38	1262		17.38	1147
17.4	1188		17.4	1128
17.42	1224		17.42	1230
17.44	1203		17.44	1172
17.46	1216		17.46	1161
17.48	1193		17.48	1180
17.5	1268		17.5	1199
17.52	1249		17.52	1133
17.54	1242		17.54	1165
17.56	1267		17.56	1160
17.58	1253		17.58	1235
17.6	1267		17.6	1224
17.62	1229		17.62	1216
17.64	1240		17.64	1158
17.66	1258		17.66	1231
17.68	1213		17.68	1250
17.7	1256		17.7	1154
17.72	1241		17.72	1220
17.74	1259		17.74	1209
17.76	1200		17.76	1198
17.78	1235		17.78	1213
17.8	1272		17.8	1267
17.82	1216		17.82	1226
17.84	1211		17.84	1201
17.86	1227		17.86	1244
17.88	1282		17.88	1228
17.9	1281		17.9	1182
17.92	1269		17.92	1230
17.94	1368		17.94	1256
17.96	1305		17.96	1262
17.98	1253		17.98	1210
18	1272		18	1290
18.02	1286		18.02	1214
18.04	1265		18.04	1281
18.06	1294		18.06	1201
18.08	1360		18.08	1253
18.1	1254		18.1	1270
18.12	1277		18.12	1273
18.14	1294		18.14	1276
18.16	1327		18.16	1290
18.18	1314		18.18	1255
18.2	1339		18.2	1254
18.22	1302		18.22	1280
18.24	1309		18.24	1271
18.26	1323		18.26	1261
18.28	1385		18.28	1326
18.3	1353		18.3	1309
18.32	1314		18.32	1361
18.34	1307		18.34	1306
18.36	1283		18.36	1287
18.38	1294		18.38	1273
18.4	1315		18.4	1233
18.42	1318		18.42	1344
18.44	1347		18.44	1250
18.46	1301		18.46	1299
18.48	1317		18.48	1255
18.5	1279		18.5	1296
18.52	1338		18.52	1351
18.54	1357		18.54	1285
18.56	1401		18.56	1319
18.58	1337		18.58	1330
18.6	1372		18.6	1311
18.62	1410		18.62	1359
18.64	1402		18.64	1373
18.66	1425		18.66	1296
18.68	1392		18.68	1324
18.7	1363		18.7	1346
18.72	1304		18.72	1386
18.74	1402		18.74	1466
18.76	1441		18.76	1319
18.78	1367		18.78	1352
18.8	1360		18.8	1369
18.82	1374		18.82	1387
18.84	1388		18.84	1344
18.86	1403		18.86	1368
18.88	1360		18.88	1334
18.9	1446		18.9	1336
18.92	1400		18.92	1340
18.94	1484		18.94	1376
18.96	1363		18.96	1388
18.98	1418		18.98	1429
19	1466		19	1391
19.02	1509		19.02	1309
19.04	1392		19.04	1382
19.06	1402		19.06	1410
19.08	1447		19.08	1398
19.1	1458		19.1	1363
19.12	1448		19.12	1409
19.14	1415		19.14	1450
19.16	1411		19.16	1401
19.18	1475		19.18	1406
19.2	1446		19.2	1421
19.22	1450		19.22	1422
19.24	1477		19.24	1423
19.26	1421		19.26	1461
19.28	1426		19.28	1466
19.3	1490		19.3	1448
19.32	1450		19.32	1482
19.34	1444		19.34	1427
19.36	1414		19.36	1448
19.38	1510		19.38	1488
19.4	1453		19.4	1528
19.42	1497		19.42	1453
19.44	1487		19.44	1451
19.46	1463		19.46	1494
19.48	1486		19.48	1497
19.5	1477		19.5	1487
19.52	1532		19.52	1501
19.54	1433		19.54	1431
19.56	1541		19.56	1511
19.58	1511		19.58	1474
19.6	1551		19.6	1472
19.62	1475		19.62	1526
19.64	1447		19.64	1459
19.66	1592		19.66	1518
19.68	1465		19.68	1528
19.7	1467		19.7	1481
19.72	1416		19.72	1444
19.74	1518		19.74	1555
19.76	1487		19.76	1477
19.78	1494		19.78	1504
19.8	1539		19.8	1487
19.82	1485		19.82	1472
19.84	1522		19.84	1533
19.86	1557		19.86	1499
19.88	1490		19.88	1510
19.9	1554		19.9	1546
19.92	1507		19.92	1466
19.94	1546		19.94	1495
19.96	1552		19.96	1502
19.98	1545		19.98	1551
20	1556		20	1484
20.02	1620		20.02	1535
20.04	1557		20.04	1498
20.06	1529		20.06	1463
20.08	1578		20.08	1585
20.1	1551		20.1	1513
20.12	1555		20.12	1499
20.14	1558		20.14	1567
20.16	1568		20.16	1617
20.18	1585		20.18	1559
20.2	1520		20.2	1486
20.22	1547		20.22	1563
20.24	1571		20.24	1518
20.26	1584		20.26	1534
20.28	1518		20.28	1585
20.3	1618		20.3	1494
20.32	1524		20.32	1538
20.34	1613		20.34	1536
20.36	1548		20.36	1549
20.38	1574		20.38	1574
20.4	1586		20.4	1563
20.42	1591		20.42	1535
20.44	1524		20.44	1581
20.46	1588		20.46	1636
20.48	1522		20.48	1534
20.5	1591		20.5	1619
20.52	1544		20.52	1643
20.54	1588		20.54	1570
20.56	1626		20.56	1496
20.58	1553		20.58	1599
20.6	1673		20.6	1577
20.62	1626		20.62	1590
20.64	1565		20.64	1544
20.66	1632		20.66	1588
20.68	1581		20.68	1584
20.7	1622		20.7	1532
20.72	1611		20.72	1634
20.74	1568		20.74	1616
20.76	1546		20.76	1658
20.78	1546		20.78	1659
20.8	1601		20.8	1638
20.82	1617		20.82	1593
20.84	1583		20.84	1607
20.86	1595		20.86	1549
20.88	1612		20.88	1655
20.9	1625		20.9	1583
20.92	1602		20.92	1591
20.94	1634		20.94	1610
20.96	1637		20.96	1575
20.98	1627		20.98	1601
21	1634		21	1560
21.02	1691		21.02	1585
21.04	1642		21.04	1655
21.06	1628		21.06	1583
21.08	1677		21.08	1629
21.1	1631		21.1	1556
21.12	1660		21.12	1554
21.14	1627		21.14	1568
21.16	1650		21.16	1627
21.18	1535		21.18	1688
21.2	1625		21.2	1568
21.22	1700		21.22	1627
21.24	1609		21.24	1633
21.26	1625		21.26	1546
21.28	1634		21.28	1549
21.3	1613		21.3	1556
21.32	1620		21.32	1593
21.34	1560		21.34	1610
21.36	1641		21.36	1582
21.38	1603		21.38	1504
21.4	1632		21.4	1534
21.42	1599		21.42	1591
21.44	1651		21.44	1510
21.46	1669		21.46	1625
21.48	1671		21.48	1602
21.5	1645		21.5	1609
21.52	1603		21.52	1624
21.54	1569		21.54	1570
21.56	1637		21.56	1583
21.58	1585		21.58	1588
21.6	1631		21.6	1572
21.62	1510		21.62	1589
21.64	1603		21.64	1572
21.66	1590		21.66	1517
21.68	1638		21.68	1567
21.7	1613		21.7	1569
21.72	1612		21.72	1562
21.74	1633		21.74	1588
21.76	1650		21.76	1622
21.78	1583		21.78	1595
21.8	1680		21.8	1562
21.82	1639		21.82	1568
21.84	1531		21.84	1571
21.86	1578		21.86	1588
21.88	1609		21.88	1608
21.9	1541		21.9	1533
21.92	1559		21.92	1585
21.94	1550		21.94	1535
21.96	1612		21.96	1627
21.98	1548		21.98	1597
22	1545		22	1512
22.02	1572		22.02	1547
22.04	1639		22.04	1566
22.06	1631		22.06	1584
22.08	1622		22.08	1546
22.1	1602		22.1	1535
22.12	1583		22.12	1490
22.14	1557		22.14	1531
22.16	1634		22.16	1569
22.18	1587		22.18	1594
22.2	1610		22.2	1584
22.22	1509		22.22	1489
22.24	1562		22.24	1535
22.26	1555		22.26	1467
22.28	1622		22.28	1572
22.3	1571		22.3	1525
22.32	1596		22.32	1549
22.34	1546		22.34	1491
22.36	1572		22.36	1526
22.38	1518		22.38	1543
22.4	1587		22.4	1549
22.42	1573		22.42	1539
22.44	1579		22.44	1542
22.46	1561		22.46	1467
22.48	1585		22.48	1602
22.5	1573		22.5	1466
22.52	1529		22.52	1532
22.54	1616		22.54	1523
22.56	1595		22.56	1505
22.58	1597		22.58	1514
22.6	1596		22.6	1554
22.62	1509		22.62	1507
22.64	1514		22.64	1448
22.66	1526		22.66	1542
22.68	1598		22.68	1470
22.7	1537		22.7	1515
22.72	1510		22.72	1516
22.74	1522		22.74	1496
22.76	1510		22.76	1513
22.78	1490		22.78	1526
22.8	1500		22.8	1461
22.82	1517		22.82	1524
22.84	1533		22.84	1495
22.86	1436		22.86	1442
22.88	1454		22.88	1475
22.9	1501		22.9	1416
22.92	1569		22.92	1467
22.94	1534		22.94	1404
22.96	1425		22.96	1480
22.98	1516		22.98	1454
23	1514		23	1468
23.02	1510		23.02	1436
23.04	1497		23.04	1468
23.06	1535		23.06	1573
23.08	1561		23.08	1489
23.1	1588		23.1	1508
23.12	1541		23.12	1388
23.14	1507		23.14	1445
23.16	1439		23.16	1520
23.18	1529		23.18	1384
23.2	1444		23.2	1397
23.22	1591		23.22	1464
23.24	1561		23.24	1440
23.26	1438		23.26	1421
23.28	1456		23.28	1363
23.3	1471		23.3	1516
23.32	1454		23.32	1413
23.34	1446		23.34	1407
23.36	1418		23.36	1407
23.38	1481		23.38	1433
23.4	1397		23.4	1431
23.42	1495		23.42	1423
23.44	1439		23.44	1442
23.46	1478		23.46	1406
23.48	1431		23.48	1367
23.5	1497		23.5	1369
23.52	1491		23.52	1390
23.54	1367		23.54	1366
23.56	1390		23.56	1389
23.58	1466		23.58	1391
23.6	1419		23.6	1456
23.62	1400		23.62	1373
23.64	1440		23.64	1320
23.66	1477		23.66	1347
23.68	1495		23.68	1353
23.7	1415		23.7	1324
23.72	1436		23.72	1318
23.74	1367		23.74	1394
23.76	1402		23.76	1355
23.78	1447		23.78	1381
23.8	1382		23.8	1380
23.82	1451		23.82	1371
23.84	1428		23.84	1318
23.86	1416		23.86	1359
23.88	1391		23.88	1390
23.9	1510		23.9	1336
23.92	1404		23.92	1350
23.94	1367		23.94	1400
23.96	1401		23.96	1299
23.98	1385		23.98	1309
24	1395		24	1331
24.02	1377		24.02	1341
24.04	1433		24.04	1324
24.06	1361		24.06	1359
24.08	1411		24.08	1325
24.1	1347		24.1	1334
24.12	1365		24.12	1286
24.14	1392		24.14	1330
24.16	1427		24.16	1343
24.18	1364		24.18	1330
24.2	1346		24.2	1374
24.22	1420		24.22	1273
24.24	1347		24.24	1340
24.26	1374		24.26	1355
24.28	1352		24.28	1287
24.3	1333		24.3	1291
24.32	1386		24.32	1268
24.34	1403		24.34	1196
24.36	1345		24.36	1353
24.38	1365		24.38	1353
24.4	1346		24.4	1280
24.42	1339		24.42	1210
24.44	1353		24.44	1316
24.46	1315		24.46	1315
24.48	1262		24.48	1301
24.5	1366		24.5	1327
24.52	1271		24.52	1220
24.54	1317		24.54	1308
24.56	1350		24.56	1277
24.58	1312		24.58	1226
24.6	1289		24.6	1233
24.62	1212		24.62	1246
24.64	1306		24.64	1282
24.66	1359		24.66	1236
24.68	1308		24.68	1326
24.7	1369		24.7	1299
24.72	1276		24.72	1247
24.74	1325		24.74	1330
24.76	1273		24.76	1269
24.78	1239		24.78	1239
24.8	1296		24.8	1198
24.82	1263		24.82	1258
24.84	1314		24.84	1170
24.86	1274		24.86	1254
24.88	1294		24.88	1224
24.9	1243		24.9	1204
24.92	1305		24.92	1222
24.94	1287		24.94	1282
24.96	1305		24.96	1207
24.98	1249		24.98	1212
25	1260		25	1234
25.02	1247		25.02	1163
25.04	1264		25.04	1202
25.06	1241		25.06	1174
25.08	1258		25.08	1228
25.1	1326		25.1	1192
25.12	1314		25.12	1242
25.14	1297		25.14	1201
25.16	1285		25.16	1174
25.18	1210		25.18	1204
25.2	1201		25.2	1226
25.22	1216		25.22	1168
25.24	1259		25.24	1183
25.26	1285		25.26	1230
25.28	1284		25.28	1179
25.3	1183		25.3	1200
25.32	1266		25.32	1162
25.34	1226		25.34	1170
25.36	1217		25.36	1169
25.38	1181		25.38	1185
25.4	1224		25.4	1143
25.42	1218		25.42	1189
25.44	1156		25.44	1115
25.46	1205		25.46	1175
25.48	1187		25.48	1148
25.5	1219		25.5	1123
25.52	1178		25.52	1097
25.54	1229		25.54	1166
25.56	1206		25.56	1155
25.58	1216		25.58	1137
25.6	1196		25.6	1171
25.62	1207		25.62	1200
25.64	1151		25.64	1155
25.66	1171		25.66	1147
25.68	1155		25.68	1112
25.7	1158		25.7	1115
25.72	1188		25.72	1177
25.74	1155		25.74	1213
25.76	1149		25.76	1111
25.78	1193		25.78	1169
25.8	1180		25.8	1070
25.82	1150		25.82	1079
25.84	1143		25.84	1152
25.86	1174		25.86	1087
25.88	1166		25.88	1098
25.9	1085		25.9	1130
25.92	1138		25.92	1082
25.94	1151		25.94	1129
25.96	1132		25.96	1042
25.98	1083		25.98	1062
26	1160		26	1065
26.02	1155		26.02	1081
26.04	1152		26.04	1099
26.06	1189		26.06	1083
26.08	1201		26.08	1127
26.1	1141		26.1	1091
26.12	1135		26.12	1083
26.14	1090		26.14	1126
26.16	1119		26.16	1085
26.18	1120		26.18	1059
26.2	1090		26.2	1099
26.22	1037		26.22	1074
26.24	1109		26.24	1076
26.26	1054		26.26	1038
26.28	1101		26.28	998
26.3	1107		26.3	1054
26.32	1139		26.32	1097
26.34	1039		26.34	1080
26.36	1041		26.36	1049
26.38	997		26.38	1033
26.4	993		26.4	1089
26.42	1087		26.42	1045
26.44	1055		26.44	1077
26.46	1054		26.46	996
26.48	1105		26.48	973
26.5	1074		26.5	1036
26.52	1056		26.52	1024
26.54	1031		26.54	1105
26.56	1041		26.56	1008
26.58	1123		26.58	1060
26.6	1058		26.6	1010
26.62	1074		26.62	1071
26.64	998		26.64	1058
26.66	1048		26.66	1035
26.68	1076		26.68	1046
26.7	1078		26.7	1003
26.72	974		26.72	1013
26.74	1012		26.74	993
26.76	1030		26.76	940
26.78	990		26.78	1024
26.8	1010		26.8	1053
26.82	1008		26.82	1017
26.84	1065		26.84	953
26.86	1029		26.86	1027
26.88	997		26.88	941
26.9	1003		26.9	997
26.92	971		26.92	972
26.94	1063		26.94	978
26.96	1037		26.96	990
26.98	1007		26.98	954
27	948		27	952
27.02	999		27.02	953
27.04	1025		27.04	967
27.06	965		27.06	896
27.08	1012		27.08	959
27.1	973		27.1	963
27.12	959		27.12	1023
27.14	982		27.14	979
27.16	1046		27.16	955
27.18	1005		27.18	957
27.2	974		27.2	957
27.22	978		27.22	911
27.24	962		27.24	969
27.26	973		27.26	932
27.28	939		27.28	914
27.3	992		27.3	927
27.32	939		27.32	957
27.34	942		27.34	983
27.36	915		27.36	943
27.38	937		27.38	962
27.4	921		27.4	900
27.42	930		27.42	947
27.44	917		27.44	881
27.46	921		27.46	898
27.48	945		27.48	894
27.5	947		27.5	964
27.52	920		27.52	913
27.54	864		27.54	925
27.56	870		27.56	902
27.58	850		27.58	927
27.6	879		27.6	938
27.62	898		27.62	917
27.64	937		27.64	919
27.66	930		27.66	958
27.68	861		27.68	957
27.7	932		27.7	913
27.72	909		27.72	923
27.74	883		27.74	894
27.76	907		27.76	941
27.78	845		27.78	927
27.8	926		27.8	933
27.82	869		27.82	923
27.84	910		27.84	894
27.86	873		27.86	893
27.88	898		27.88	922
27.9	897		27.9	911
27.92	880		27.92	877
27.94	918		27.94	870
27.96	912		27.96	889
27.98	889		27.98	867
28	890		28	900
28.02	942		28.02	922
28.04	920		28.04	846
28.06	845		28.06	905
28.08	828		28.08	933
28.1	878		28.1	830
28.12	849		28.12	865
28.14	887		28.14	857
28.16	886		28.16	866
28.18	839		28.18	856
28.2	863		28.2	888
28.22	860		28.22	860
28.24	898		28.24	856
28.26	843		28.26	835
28.28	869		28.28	861
28.3	869		28.3	868
28.32	827		28.32	822
28.34	862		28.34	889
28.36	862		28.36	854
28.38	882		28.38	876
28.4	834		28.4	876
28.42	832		28.42	876
28.44	817		28.44	882
28.46	827		28.46	842
28.48	832		28.48	902
28.5	829		28.5	882
28.52	863		28.52	807
28.54	861		28.54	860
28.56	843		28.56	850
28.58	823		28.58	826
28.6	823		28.6	818
28.62	821		28.62	835
28.64	741		28.64	844
28.66	813		28.66	839
28.68	838		28.68	868
28.7	808		28.7	835
28.72	808		28.72	876
28.74	781		28.74	855
28.76	793		28.76	799
28.78	805		28.78	831
28.8	806		28.8	800
28.82	789		28.82	825
28.84	826		28.84	843
28.86	833		28.86	808
28.88	799		28.88	802
28.9	783		28.9	799
28.92	822		28.92	817
28.94	820		28.94	841
28.96	805		28.96	800
28.98	757		28.98	784
29	772		29	794
29.02	768		29.02	792
29.04	760		29.04	847
29.06	750		29.06	840
29.08	778		29.08	784
29.1	770		29.1	799
29.12	735		29.12	865
29.14	768		29.14	785
29.16	761		29.16	828
29.18	780		29.18	799
29.2	726		29.2	801
29.22	781		29.22	861
29.24	737		29.24	839
29.26	714		29.26	786
29.28	750		29.28	842
29.3	715		29.3	748
29.32	717		29.32	787
29.34	743		29.34	792
29.36	730		29.36	817
29.38	773		29.38	817
29.4	724		29.4	826
29.42	687		29.42	782
29.44	686		29.44	751
29.46	770		29.46	766
29.48	710		29.48	758
29.5	704		29.5	757
29.52	730		29.52	741
29.54	726		29.54	766
29.56	695		29.56	728
29.58	717		29.58	802
29.6	676		29.6	742
29.62	737		29.62	743
29.64	685		29.64	739
29.66	752		29.66	795
29.68	752		29.68	753
29.7	703		29.7	774
29.72	712		29.72	787
29.74	733		29.74	753
29.76	729		29.76	759
29.78	673		29.78	795
29.8	720		29.8	768
29.82	746		29.82	744
29.84	651		29.84	741
29.86	717		29.86	779
29.88	702		29.88	708
29.9	725		29.9	761
29.92	744		29.92	761
29.94	714		29.94	739
29.96	669		29.96	757
29.98	690		29.98	753
30	736		30	780
30.02	717		30.02	804
30.04	674		30.04	792
30.06	706		30.06	742
30.08	649		30.08	740
30.1	726		30.1	765
30.12	697		30.12	711
30.14	688		30.14	749
30.16	685		30.16	720
30.18	651		30.18	698
30.2	700		30.2	739
30.22	677		30.22	729
30.24	681		30.24	766
30.26	718		30.26	746
30.28	671		30.28	801
30.3	686		30.3	736
30.32	646		30.32	694
30.34	686		30.34	703
30.36	710		30.36	783
30.38	688		30.38	727
30.4	658		30.4	763
30.42	650		30.42	767
30.44	702		30.44	725
30.46	678		30.46	734
30.48	681		30.48	715
30.5	697		30.5	762
30.52	664		30.52	715
30.54	678		30.54	760
30.56	644		30.56	746
30.58	650		30.58	718
30.6	713		30.6	784
30.62	683		30.62	734
30.64	625		30.64	756
30.66	687		30.66	728
30.68	729		30.68	712
30.7	725		30.7	743
30.72	631		30.72	777
30.74	690		30.74	729
30.76	696		30.76	685
30.78	700		30.78	730
30.8	683		30.8	688
30.82	686		30.82	710
30.84	692		30.84	738
30.86	694		30.86	736
30.88	660		30.88	703
30.9	673		30.9	725
30.92	672		30.92	762
30.94	654		30.94	749
30.96	647		30.96	699
30.98	634		30.98	749
31	671		31	729
31.02	673		31.02	671
31.04	680		31.04	710
31.06	700		31.06	727
31.08	672		31.08	707
31.1	675		31.1	738
31.12	640		31.12	737
31.14	682		31.14	658
31.16	680		31.16	754
31.18	696		31.18	713
31.2	664		31.2	705
31.22	714		31.22	721
31.24	653		31.24	696
31.26	679		31.26	717
31.28	686		31.28	723
31.3	716		31.3	716
31.32	719		31.32	682
31.34	769		31.34	691
31.36	734		31.36	687
31.38	689		31.38	724
31.4	718		31.4	721
31.42	701		31.42	726
31.44	723		31.44	739
31.46	728		31.46	660
31.48	681		31.48	706
31.5	664		31.5	668
31.52	727		31.52	780
31.54	726		31.54	756
31.56	704		31.56	770
31.58	726		31.58	748
31.6	741		31.6	758
31.62	752		31.62	754
31.64	745		31.64	710
31.66	722		31.66	744
31.68	825		31.68	734
31.7	777		31.7	783
31.72	780		31.72	713
31.74	806		31.74	743
31.76	844		31.76	743
31.78	807		31.78	724
31.8	762		31.8	718
31.82	804		31.82	731
31.84	748		31.84	778
31.86	830		31.86	769
31.88	830		31.88	744
31.9	867		31.9	733
31.92	797		31.92	735
31.94	816		31.94	772
31.96	824		31.96	730
31.98	808		31.98	728
32	846		32	788
32.02	836		32.02	826
32.04	767		32.04	766
32.06	797		32.06	744
32.08	860		32.08	738
32.1	798		32.1	789
32.12	785		32.12	761
32.14	810		32.14	735
32.16	826		32.16	770
32.18	807		32.18	757
32.2	760		32.2	795
32.22	808		32.22	754
32.24	743		32.24	786
32.26	820		32.26	752
32.28	810		32.28	746
32.3	790		32.3	721
32.32	762		32.32	759
32.34	778		32.34	781
32.36	770		32.36	765
32.38	831		32.38	689
32.4	745		32.4	705
32.42	751		32.42	714
32.44	772		32.44	726
32.46	732		32.46	747
32.48	737		32.48	775
32.5	726		32.5	745
32.52	692		32.52	744
32.54	758		32.54	732
32.56	707		32.56	672
32.58	696		32.58	737
32.6	749		32.6	719
32.62	761		32.62	739
32.64	735		32.64	765
32.66	729		32.66	724
32.68	741		32.68	709
32.7	775		32.7	690
32.72	701		32.72	720
32.74	754		32.74	739
32.76	724		32.76	697
32.78	733		32.78	676
32.8	705		32.8	700
32.82	702		32.82	701
32.84	765		32.84	721
32.86	761		32.86	693
32.88	717		32.88	658
32.9	678		32.9	709
32.92	738		32.92	701
32.94	753		32.94	695
32.96	730		32.96	714
32.98	726		32.98	680
33	681		33	644
33.02	700		33.02	698
33.04	686		33.04	656
33.06	671		33.06	693
33.08	684		33.08	726
33.1	674		33.1	677
33.12	632		33.12	711
33.14	729		33.14	687
33.16	693		33.16	747
33.18	669		33.18	679
33.2	674		33.2	694
33.22	681		33.22	673
33.24	715		33.24	702
33.26	649		33.26	679
33.28	673		33.28	678
33.3	674		33.3	671
33.32	663		33.32	718
33.34	722		33.34	673
33.36	662		33.36	731
33.38	692		33.38	692
33.4	693		33.4	704
33.42	664		33.42	679
33.44	700		33.44	666
33.46	660		33.46	711
33.48	661		33.48	695
33.5	662		33.5	688
33.52	685		33.52	644
33.54	687		33.54	657
33.56	668		33.56	676
33.58	659		33.58	674
33.6	672		33.6	651
33.62	728		33.62	715
33.64	699		33.64	676
33.66	664		33.66	678
33.68	633		33.68	660
33.7	648		33.7	658
33.72	674		33.72	690
33.74	631		33.74	676
33.76	678		33.76	669
33.78	680		33.78	611
33.8	701		33.8	671
33.82	654		33.82	642
33.84	710		33.84	665
33.86	648		33.86	654
33.88	661		33.88	689
33.9	675		33.9	668
33.92	688		33.92	683
33.94	689		33.94	667
33.96	729		33.96	690
33.98	686		33.98	652
34	695		34	663
34.02	679		34.02	623
34.04	695		34.04	673
34.06	687		34.06	664
34.08	668		34.08	665
34.1	662		34.1	670
34.12	683		34.12	676
34.14	665		34.14	672
34.16	685		34.16	680
34.18	645		34.18	657
34.2	653		34.2	620
34.22	657		34.22	653
34.24	699		34.24	616
34.26	683		34.26	662
34.28	674		34.28	617
34.3	692		34.3	636
34.32	643		34.32	644
34.34	658		34.34	645
34.36	688		34.36	613
34.38	651		34.38	637
34.4	702		34.4	630
34.42	691		34.42	625
34.44	668		34.44	604
34.46	698		34.46	675
34.48	658		34.48	663
34.5	673		34.5	619
34.52	677		34.52	659
34.54	687		34.54	687
34.56	688		34.56	663
34.58	670		34.58	665
34.6	702		34.6	640
34.62	639		34.62	619
34.64	690		34.64	656
34.66	683		34.66	676
34.68	684		34.68	663
34.7	620		34.7	602
34.72	655		34.72	583
34.74	682		34.74	588
34.76	659		34.76	652
34.78	652		34.78	633
34.8	696		34.8	596
34.82	722		34.82	634
34.84	680		34.84	639
34.86	706		34.86	661
34.88	603		34.88	609
34.9	649		34.9	629
34.92	704		34.92	616
34.94	658		34.94	587
34.96	650		34.96	658
34.98	646		34.98	632
35	689		35	636
35.02	685		35.02	641
35.04	701		35.04	577
35.06	628		35.06	638
35.08	640		35.08	644
35.1	671		35.1	609
35.12	662		35.12	601
35.14	702		35.14	630
35.16	663		35.16	637
35.18	648		35.18	620
35.2	638		35.2	634
35.22	650		35.22	632
35.24	659		35.24	628
35.26	656		35.26	675
35.28	704		35.28	704
35.3	623		35.3	642
35.32	695		35.32	645
35.34	681		35.34	643
35.36	683		35.36	635
35.38	687		35.38	629
35.4	672		35.4	628
35.42	708		35.42	585
35.44	660		35.44	625
35.46	723		35.46	621
35.48	645		35.48	638
35.5	716		35.5	602
35.52	633		35.52	648
35.54	608		35.54	693
35.56	648		35.56	622
35.58	685		35.58	704
35.6	673		35.6	645
35.62	693		35.62	562
35.64	646		35.64	583
35.66	657		35.66	618
35.68	658		35.68	644
35.7	634		35.7	657
35.72	624		35.72	585
35.74	616		35.74	605
35.76	623		35.76	620
35.78	642		35.78	588
35.8	641		35.8	607
35.82	684		35.82	595
35.84	653		35.84	628
35.86	656		35.86	621
35.88	668		35.88	612
35.9	670		35.9	619
35.92	665		35.92	604
35.94	653		35.94	592
35.96	579		35.96	573
35.98	640		35.98	609
36	639		36	612
36.02	613		36.02	657
36.04	628		36.04	634
36.06	620		36.06	621
36.08	641		36.08	571
36.1	616		36.1	638
36.12	621		36.12	580
36.14	636		36.14	578
36.16	624		36.16	624
36.18	617		36.18	553
36.2	575		36.2	568
36.22	625		36.22	583
36.24	658		36.24	596
36.26	609		36.26	584
36.28	593		36.28	598
36.3	614		36.3	581
36.32	572		36.32	609
36.34	655		36.34	613
36.36	636		36.36	660
36.38	612		36.38	625
36.4	648		36.4	587
36.42	627		36.42	585
36.44	620		36.44	642
36.46	600		36.46	632
36.48	615		36.48	653
36.5	585		36.5	622
36.52	624		36.52	588
36.54	599		36.54	593
36.56	610		36.56	580
36.58	616		36.58	549
36.6	655		36.6	590
36.62	632		36.62	628
36.64	616		36.64	615
36.66	634		36.66	591
36.68	556		36.68	586
36.7	621		36.7	603
36.72	611		36.72	592
36.74	598		36.74	593
36.76	663		36.76	608
36.78	635		36.78	575
36.8	576		36.8	576
36.82	582		36.82	583
36.84	598		36.84	558
36.86	561		36.86	558
36.88	597		36.88	553
36.9	596		36.9	588
36.92	549		36.92	605
36.94	592		36.94	567
36.96	570		36.96	545
36.98	578		36.98	600
37	584		37	563
37.02	532		37.02	602
37.04	623		37.04	575
37.06	582		37.06	565
37.08	587		37.08	554
37.1	566		37.1	548
37.12	605		37.12	630
37.14	576		37.14	547
37.16	589		37.16	547
37.18	572		37.18	596
37.2	576		37.2	589
37.22	597		37.22	537
37.24	597		37.24	569
37.26	577		37.26	548
37.28	578		37.28	547
37.3	589		37.3	622
37.32	606		37.32	574
37.34	614		37.34	548
37.36	599		37.36	598
37.38	578		37.38	573
37.4	606		37.4	577
37.42	563		37.42	586
37.44	538		37.44	617
37.46	587		37.46	575
37.48	674		37.48	571
37.5	535		37.5	549
37.52	556		37.52	557
37.54	590		37.54	597
37.56	531		37.56	601
37.58	573		37.58	575
37.6	507		37.6	581
37.62	574		37.62	563
37.64	576		37.64	570
37.66	573		37.66	551
37.68	575		37.68	566
37.7	568		37.7	561
37.72	519		37.72	590
37.74	532		37.74	566
37.76	558		37.76	588
37.78	602		37.78	565
37.8	595		37.8	573
37.82	549		37.82	603
37.84	560		37.84	614
37.86	603		37.86	598
37.88	586		37.88	591
37.9	560		37.9	561
37.92	551		37.92	587
37.94	587		37.94	550
37.96	571		37.96	576
37.98	552		37.98	539
38	533		38	553
38.02	551		38.02	565
38.04	581		38.04	534
38.06	577		38.06	571
38.08	563		38.08	578
38.1	528		38.1	602
38.12	580		38.12	560
38.14	566		38.14	606
38.16	539		38.16	547
38.18	574		38.18	573
38.2	528		38.2	620
38.22	538		38.22	553
38.24	577		38.24	617
38.26	556		38.26	597
38.28	568		38.28	600
38.3	529		38.3	545
38.32	593		38.32	583
38.34	532		38.34	568
38.36	521		38.36	559
38.38	522		38.38	604
38.4	523		38.4	609
38.42	520		38.42	571
38.44	553		38.44	558
38.46	584		38.46	580
38.48	551		38.48	596
38.5	554		38.5	600
38.52	564		38.52	573
38.54	528		38.54	580
38.56	563		38.56	562
38.58	491		38.58	598
38.6	529		38.6	594
38.62	517		38.62	597
38.64	539		38.64	582
38.66	563		38.66	598
38.68	543		38.68	561
38.7	532		38.7	601
38.72	524		38.72	586
38.74	547		38.74	609
38.76	574		38.76	583
38.78	531		38.78	587
38.8	515		38.8	586
38.82	502		38.82	608
38.84	514		38.84	593
38.86	524		38.86	604
38.88	533		38.88	626
38.9	550		38.9	564
38.92	527		38.92	616
38.94	546		38.94	627
38.96	553		38.96	647
38.98	529		38.98	616
39	502		39	540
39.02	532		39.02	591
39.04	492		39.04	642
39.06	513		39.06	645
39.08	552		39.08	641
39.1	553		39.1	642
39.12	516		39.12	643
39.14	540		39.14	625
39.16	541		39.16	648
39.18	521		39.18	603
39.2	559		39.2	642
39.22	514		39.22	616
39.24	510		39.24	587
39.26	534		39.26	611
39.28	528		39.28	638
39.3	532		39.3	671
39.32	553		39.32	669
39.34	521		39.34	654
39.36	514		39.36	644
39.38	529		39.38	612
39.4	474		39.4	602
39.42	554		39.42	646
39.44	525		39.44	641
39.46	508		39.46	672
39.48	537		39.48	652
39.5	497		39.5	660
39.52	552		39.52	671
39.54	501		39.54	679
39.56	506		39.56	627
39.58	528		39.58	655
39.6	493		39.6	636
39.62	526		39.62	698
39.64	518		39.64	667
39.66	548		39.66	654
39.68	506		39.68	703
39.7	494		39.7	666
39.72	509		39.72	647
39.74	489		39.74	667
39.76	478		39.76	691
39.78	507		39.78	683
39.8	501		39.8	688
39.82	499		39.82	664
39.84	491		39.84	735
39.86	476		39.86	646
39.88	470		39.88	684
39.9	492		39.9	660
39.92	555		39.92	687
39.94	498		39.94	637
39.96	495		39.96	720
39.98	498		39.98	683
40	522		40	648
40.02	494		40.02	655
40.04	513		40.04	655
40.06	520		40.06	684
40.08	523		40.08	712
40.1	517		40.1	604
40.12	524		40.12	689
40.14	547		40.14	669
40.16	503		40.16	686
40.18	490		40.18	672
40.2	499		40.2	673
40.22	534		40.22	716
40.24	499		40.24	660
40.26	542		40.26	641
40.28	534		40.28	644
40.3	493		40.3	661
40.32	525		40.32	670
40.34	506		40.34	635
40.36	470		40.36	632
40.38	496		40.38	623
40.4	520		40.4	636
40.42	491		40.42	614
40.44	497		40.44	604
40.46	548		40.46	618
40.48	510		40.48	582
40.5	508		40.5	588
40.52	508		40.52	632
40.54	494		40.54	622
40.56	500		40.56	567
40.58	527		40.58	624
40.6	507		40.6	653
40.62	554		40.62	565
40.64	503		40.64	609
40.66	500		40.66	634
40.68	521		40.68	598
40.7	529		40.7	599
40.72	517		40.72	572
40.74	496		40.74	583
40.76	509		40.76	567
40.78	499		40.78	576
40.8	502		40.8	557
40.82	479		40.82	613
40.84	558		40.84	579
40.86	543		40.86	603
40.88	528		40.88	573
40.9	503		40.9	586
40.92	526		40.92	570
40.94	499		40.94	552
40.96	508		40.96	570
40.98	513		40.98	582
41	487		41	535
41.02	504		41.02	538
41.04	550		41.04	586
41.06	527		41.06	583
41.08	547		41.08	539
41.1	532		41.1	571
41.12	521		41.12	536
41.14	523		41.14	570
41.16	526		41.16	539
41.18	533		41.18	551
41.2	503		41.2	570
41.22	517		41.22	581
41.24	547		41.24	528
41.26	534		41.26	554
41.28	550		41.28	588
41.3	529		41.3	544
41.32	517		41.32	545
41.34	523		41.34	563
41.36	522		41.36	536
41.38	495		41.38	575
41.4	492		41.4	553
41.42	543		41.42	514
41.44	525		41.44	568
41.46	549		41.46	507
41.48	538		41.48	521
41.5	534		41.5	511
41.52	521		41.52	514
41.54	557		41.54	557
41.56	550		41.56	495
41.58	514		41.58	521
41.6	511		41.6	556
41.62	500		41.62	583
41.64	551		41.64	511
41.66	568		41.66	558
41.68	528		41.68	550
41.7	526		41.7	535
41.72	546		41.72	533
41.74	521		41.74	599
41.76	519		41.76	559
41.78	609		41.78	506
41.8	533		41.8	545
41.82	561		41.82	479
41.84	551		41.84	514
41.86	521		41.86	581
41.88	506		41.88	545
41.9	581		41.9	495
41.92	536		41.92	558
41.94	548		41.94	508
41.96	559		41.96	593
41.98	559		41.98	528
42	555		42	556
42.02	524		42.02	542
42.04	556		42.04	491
42.06	576		42.06	508
42.08	582		42.08	500
42.1	572		42.1	532
42.12	547		42.12	522
42.14	552		42.14	525
42.16	578		42.16	544
42.18	557		42.18	512
42.2	575		42.2	545
42.22	557		42.22	545
42.24	551		42.24	544
42.26	593		42.26	525
42.28	572		42.28	507
42.3	610		42.3	545
42.32	541		42.32	573
42.34	567		42.34	595
42.36	579		42.36	545
42.38	578		42.38	521
42.4	581		42.4	548
42.42	625		42.42	541
42.44	644		42.44	535
42.46	598		42.46	537
42.48	584		42.48	533
42.5	605		42.5	570
42.52	650		42.52	546
42.54	625		42.54	534
42.56	603		42.56	549
42.58	588		42.58	526
42.6	587		42.6	542
42.62	616		42.62	536
42.64	602		42.64	566
42.66	580		42.66	561
42.68	600		42.68	570
42.7	613		42.7	568
42.72	608		42.72	590
42.74	625		42.74	556
42.76	634		42.76	560
42.78	581		42.78	534
42.8	610		42.8	575
42.82	634		42.82	530
42.84	586		42.84	487
42.86	587		42.86	539
42.88	608		42.88	538
42.9	587		42.9	540
42.92	609		42.92	556
42.94	586		42.94	531
42.96	608		42.96	533
42.98	600		42.98	562
43	585		43	608
43.02	564		43.02	558
43.04	601		43.04	557
43.06	579		43.06	583
43.08	581		43.08	540
43.1	631		43.1	518
43.12	564		43.12	529
43.14	595		43.14	538
43.16	596		43.16	545
43.18	586		43.18	586
43.2	624		43.2	545
43.22	622		43.22	545
43.24	599		43.24	542
43.26	585		43.26	526
43.28	595		43.28	611
43.3	588		43.3	568
43.32	599		43.32	573
43.34	622		43.34	571
43.36	628		43.36	575
43.38	584		43.38	557
43.4	587		43.4	564
43.42	642		43.42	536
43.44	589		43.44	593
43.46	617		43.46	555
43.48	613		43.48	536
43.5	625		43.5	565
43.52	617		43.52	545
43.54	610		43.54	533
43.56	628		43.56	598
43.58	601		43.58	588
43.6	625		43.6	573
43.62	609		43.62	559
43.64	570		43.64	556
43.66	612		43.66	557
43.68	621		43.68	566
43.7	663		43.7	565
43.72	590		43.72	535
43.74	564		43.74	595
43.76	572		43.76	548
43.78	580		43.78	563
43.8	604		43.8	542
43.82	587		43.82	553
43.84	614		43.84	559
43.86	591		43.86	583
43.88	587		43.88	557
43.9	584		43.9	519
43.92	553		43.92	559
43.94	606		43.94	578
43.96	615		43.96	509
43.98	596		43.98	556
44	594		44	566
44.02	623		44.02	538
44.04	595		44.04	550
44.06	621		44.06	593
44.08	593		44.08	562
44.1	617		44.1	564
44.12	587		44.12	545
44.14	573		44.14	551
44.16	584		44.16	548
44.18	572		44.18	563
44.2	615		44.2	579
44.22	564		44.22	548
44.24	576		44.24	556
44.26	620		44.26	527
44.28	585		44.28	519
44.3	624		44.3	556
44.32	586		44.32	519
44.34	595		44.34	539
44.36	591		44.36	567
44.38	574		44.38	541
44.4	610		44.4	576
44.42	594		44.42	578
44.44	586		44.44	553
44.46	575		44.46	577
44.48	615		44.48	500
44.5	587		44.5	494
44.52	558		44.52	564
44.54	556		44.54	503
44.56	583		44.56	546
44.58	544		44.58	546
44.6	543		44.6	527
44.62	573		44.62	561
44.64	562		44.64	490
44.66	543		44.66	538
44.68	581		44.68	520
44.7	607		44.7	533
44.72	554		44.72	565
44.74	576		44.74	523
44.76	567		44.76	588
44.78	556		44.78	520
44.8	574		44.8	552
44.82	563		44.82	531
44.84	582		44.84	549
44.86	541		44.86	542
44.88	542		44.88	552
44.9	584		44.9	575
44.92	582		44.92	508
44.94	529		44.94	548
[truncated: 1,753 more rows]

## Sheet: Figure 3b
CC@WS2			CC@WS2/Pt1,n
Raman shift	Intensity		Raman shift	Intensity
50.0052	7929.75		50.0052	6797.03
51.9337	7801.23		51.9337	6826.81
53.8621	7759.6		53.8621	6824.28
55.7906	7809.33		55.7906	6758.02
57.7191	7909.79		57.7191	6972.8
59.6476	7611.95		59.6476	6916.91
61.576	7416.79		61.576	6782.35
63.5045	7448.28		63.5045	6720.23
65.433	7488.78		65.433	6793.56
67.3614	7529.27		67.3614	6887.71
69.2899	7451.59		69.2899	6721.93
71.2184	7484.73		71.2184	6643.27
73.1468	7607.16		73.1468	6784.51
75.0753	7278.72		75.0753	6722.81
77.0037	7251.83		77.0037	6586.02
78.9322	7322.18		78.9322	6412.65
80.8607	7326.91		80.8607	6325.6
82.7892	7185.6		82.7892	6417.17
84.7176	7066.31		84.7176	6576.23
86.6461	6991.53		86.6461	6516.82
88.5746	6960.33		88.5746	6396.95
90.503	6947.26		90.503	6360.5
92.4315	6915.87		92.4315	6475.05
94.3599	6875.83		94.3599	6451.61
96.2884	6919.66		96.2884	6357.76
98.2169	6896.17		98.2169	6295.01
100.145	6768.1		100.145	6246.24
102.074	6712.49		102.074	6031.32
104.002	6862.07		104.002	6125.83
105.931	6955		105.931	6226.04
107.859	6955.1		107.859	6224.08
109.788	6898.73		109.788	6108.98
111.716	6818.32		111.716	5958.1
113.645	6783.02		113.645	6009.76
115.573	6749.44		115.573	6097.69
117.502	6761.08		117.502	6167.13
119.43	6875.42		119.43	6236.6
121.359	6994.43		121.359	6356.18
123.287	7029.32		123.287	6419.53
125.215	7016.14		125.215	6378.41
127.144	6929.94		127.144	6233.79
129.072	6714.77		129.072	6036.24
131.001	6624.9		131.001	5917.06
132.929	6580.39		132.929	5787.93
134.858	6553.54		134.858	5689.43
136.786	6493.38		136.786	5644.36
138.715	6317.72		138.715	5613.36
140.643	6048.84		140.643	5216.37
142.572	5921.64		142.572	5158.37
144.5	5821.11		144.5	5201.62
146.429	5677.65		146.429	5093.95
148.357	5722.37		148.357	5102.97
150.286	5669.64		150.286	4979.27
152.214	5612.99		152.214	4823.6
154.142	5561.36		154.142	4688.4
156.071	5494.48		156.071	4615.39
157.999	5403.06		157.999	4680.25
159.928	5449.25		159.928	4751.57
161.856	5575.61		161.856	4665.6
163.785	5678.78		163.785	4517.74
165.713	5695.86		165.713	4522.01
167.642	5855.85		167.642	4734.39
169.57	5903.39		169.57	4864.86
171.499	5957.23		171.499	4996.96
173.427	6061.45		173.427	5095.66
175.356	6156.41		175.356	5061.55
177.284	6012.6		177.284	5140.84
179.213	5896.32		179.213	4921.26
181.141	5772.14		181.141	4902.43
183.069	5693.92		183.069	5102.53
184.998	5781.79		184.998	5010.48
186.926	5625.9		186.926	4645.28
188.855	5468.25		188.855	4580.65
190.783	5383.22		190.783	4659.82
192.712	5315.74		192.712	4685.42
194.64	5106.68		194.64	4578.9
196.569	4952.84		196.569	4457.04
198.497	4900.79		198.497	4287.62
200.426	4734.84		200.426	4141.78
202.354	4430.78		202.354	4030.28
204.283	4301.9		204.283	3854
206.211	4270.23		206.211	3616.52
208.139	3983.72		208.139	3454.43
210.068	3779.07		210.068	3327.64
211.996	3830.62		211.996	3206.17
213.925	3775.47		213.925	3148
215.853	3796.72		215.853	3133.74
217.782	3751.91		217.782	3207.22
219.71	3697.87		219.71	3243.83
221.639	3678.3		221.639	3191.64
223.567	3617.88		223.567	3207.61
225.496	3673.44		225.496	3164.54
227.424	3740.74		227.424	3099.84
229.353	3802.4		229.353	3053.77
231.281	3845.44		231.281	3068.34
233.21	3821.12		233.21	3181.28
235.138	3861.29		235.138	3372.83
237.066	4106.3		237.066	3467.84
238.995	4270.5		238.995	3450.38
240.923	4191.58		240.923	3442.18
242.852	4198.89		242.852	3705.24
244.78	4279.38		244.78	3727.57
246.709	4337.68		246.709	3685.28
248.637	4415.25		248.637	3828.04
250.566	4505.45		250.566	4110.7
252.494	4441.67		252.494	3928.02
254.423	4424.91		254.423	3915.23
256.351	4458.19		256.351	3978.11
258.28	4474.58		258.28	4036.65
260.208	4468.36		260.208	4055.14
262.137	4572.3		262.137	4078.8
264.065	4683.31		264.065	4084.86
265.993	4682.26		265.993	4122.53
267.922	4616.59		267.922	4163.87
269.85	4571.04		269.85	4173.9
271.779	4602.89		271.779	4142.3
273.707	4631.57		273.707	4070.29
275.636	4665.44		275.636	3889.98
277.564	4635.57		277.564	3878.05
279.493	4510.4		279.493	4051.03
281.421	4352.14		281.421	3990.59
283.35	4516.98		283.35	3819.49
285.278	4522.63		285.278	3715.58
287.207	4457.42		287.207	3754.87
289.135	4472.54		289.135	3859.3
291.064	4619.11		291.064	3830.74
292.992	4521.27		292.992	3784.36
294.921	4556.45		294.921	3848.27
296.849	4616.17		296.849	3844.4
298.777	4607.25		298.777	3751.32
300.706	4546.17		300.706	3722.04
302.634	4613.8		302.634	3732.66
304.563	4751.48		304.563	3753.63
306.491	4843.22		306.491	3796.19
308.42	4860.59		308.42	3853.42
310.348	4856		310.348	3908.75
312.277	4898.45		312.277	3992.07
314.205	4967.12		314.205	3895.7
316.134	4961.92		316.134	3916.64
318.062	4905.38		318.062	3992.91
319.991	4860.12		319.991	3928.48
321.919	4760.14		321.919	3860.77
323.848	4807.5		323.848	3675.5
325.776	4798.84		325.776	3617.71
327.704	4769.89		327.704	3583.81
329.633	4785.77		329.633	3463.1
331.561	4732.71		331.561	3479.97
333.49	4871.48		333.49	3639.67
335.418	5042.12		335.418	3743.14
337.347	5247.28		337.347	3769.32
339.275	5541.74		339.275	3791
341.204	5966.81		341.204	3929.1
343.132	6295.08		343.132	4246.37
345.061	6671.67		345.061	4599.69
346.989	7326.94		346.989	4840.07
348.918	8093.12		348.918	5001.99
350.846	8482.49		350.846	5256.25
352.774	8931.77		352.774	5370.39
354.703	8333.08		354.703	4998.65
356.631	7231.72		356.631	4528.48
358.56	5986.5		358.56	4084.2
360.488	4778.73		360.488	3601.34
362.417	4119.24		362.417	3258.01
364.345	3908.31		364.345	3036.07
366.274	3636.12		366.274	2905.79
368.202	3398.74		368.202	2762
370.131	3392.61		370.131	2569.62
372.059	3385.55		372.059	2509.93
373.988	3196.26		373.988	2500.93
375.916	2987.63		375.916	2480.42
377.845	2858.64		377.845	2424.68
379.773	2816.53		379.773	2329.6
381.702	2779.17		381.702	2214.43
383.63	2760.94		383.63	2230.99
385.558	2878.1		385.558	2307.28
387.487	2920.88		387.487	2329.2
389.415	2925.34		389.415	2325.41
391.344	3060.27		391.344	2388.39
393.272	3062.19		393.272	2355.64
395.201	3068.07		395.201	2554.84
397.129	3254.15		397.129	2679.02
399.058	3422.16		399.058	2697.77
400.986	3439.48		400.986	2755.54
402.915	3673.01		402.915	3037.85
404.843	4079.11		404.843	3406.13
406.772	4526.65		406.772	3668.55
408.7	5137.79		408.7	3898.59
410.628	6025.2		410.628	4253.65
412.557	7156.19		412.557	4846.61
414.485	8153.39		414.485	5441.22
416.414	8590.35		416.414	5605.95
418.342	8299.71		418.342	5273.61
420.271	7311.78		420.271	4597.84
422.199	5877.11		422.199	3822.3
424.128	4514.52		424.128	3090.01
426.056	3890.39		426.056	2695.01
427.985	3420.38		427.985	2479.95
429.913	3023.17		429.913	2430.34
431.842	2772.2		431.842	2467.17
433.77	2708.32		433.77	2383.81
435.699	2801.34		435.699	2188.61
437.627	2763.94		437.627	2179.35
439.555	2600.42		439.555	2142.53
441.484	2454.39		441.484	2054.96
443.412	2460.87		443.412	2042.91
445.341	2494.11		445.341	2095.91
447.269	2491.6		447.269	2072.05
449.198	2440.84		449.198	1999.59
451.126	2343.82		451.126	1942.21
453.055	2253.99		453.055	1928.72
454.983	2266.14		454.983	1916.3
456.912	2254.28		456.912	1840.97
458.84	2157.37		458.84	1764.91
460.769	2107.1		460.769	1747.94
462.697	2160.33		462.697	1762.92
464.626	2235.79		464.626	1744.22
466.554	2068.54		466.554	1702.51
468.483	2131.54		468.483	1612.77
470.411	2091.71		470.411	1635.79
472.339	2000.94		472.339	1669.93
474.268	1998.02		474.268	1636.54
476.196	2126.5		476.196	1600.11
478.125	2123.67		478.125	1621.8
480.053	2100.87		480.053	1677.5
481.982	2077.38		481.982	1687.28
483.91	2082.33		483.91	1651.96
485.839	2137.32		485.839	1618.42
487.767	2222.88		487.767	1612.53
489.696	2112.76		489.696	1532.54
491.624	2044.02		491.624	1536.95
493.553	2040.31		493.553	1611.93
495.481	2017.36		495.481	1647.79
497.409	1918.74		497.409	1550.92
499.338	2082.6		499.338	1527.75
501.266	1990.41		501.266	1591.15
503.195	2070.13		503.195	1659.16
505.123	2161.41		505.123	1663.33
507.052	2151.84		507.052	1627.2
508.98	2338.63		508.98	1671.29
510.909	2231.11		510.909	1579.46
512.837	2185.99		512.837	1687.17
514.766	2175.37		514.766	1767.46
516.694	2150.64		516.694	1693.56
518.623	2109.87		518.623	1529.17
520.551	2125.82		520.551	1510.74
522.48	2084.37		522.48	1532.67
524.408	1959.09		524.408	1491.19
526.337	1837.43		526.337	1459.88
528.265	1810.06		528.265	1477.95
530.193	1875.43		530.193	1505.52
532.122	1770.57		532.122	1486.7
534.05	1893.59		534.05	1297.83
535.979	1955.39		535.979	1303.49
537.907	1875.88		537.907	1423.28
539.836	1787.94		539.836	1474.72
541.764	1901.43		541.764	1400.27
543.693	1854.32		543.693	1373.02
545.621	1727.5		545.621	1409.19
547.55	1666.08		547.55	1415.79
549.478	1626.85		549.478	1382.32
551.407	1573.44		551.407	1336.77
553.335	1627.65		553.335	1295.09
555.264	1697.26		555.264	1296.3
557.192	1610.89		557.192	1337.65
559.12	1609.17		559.12	1318.02
561.049	1692.03		561.049	1255.39
562.977	1713.58		562.977	1225.53
564.906	1632.49		564.906	1237.02
566.834	1580.55		566.834	1131.65
568.763	1594.3		568.763	1180.39
570.691	1612.48		570.691	1208.53
572.62	1619.79		572.62	1236.31
574.548	1629.49		574.548	1358.65
576.477	1598.33		576.477	1316.68
578.405	1630.08		578.405	1263.11
580.334	1600.51		580.334	1304.6
582.262	1614.64		582.262	1353.79
584.191	1658.85		584.191	1343.03
586.119	1612.22		586.119	1282.42
588.047	1493.49		588.047	1235.47
589.976	1460.3		589.976	1214.63
591.904	1466.35		591.904	1193.37
593.833	1466.95		593.833	1169.41
595.761	1453.4		595.761	1174.29
597.69	1450.12		597.69	1222.3
599.618	1471.91		599.618	1175.64
601.547	1433.49		601.547	1161.4
603.475	1487.67		603.475	1212.69
605.404	1464.87		605.404	1182.46
607.332	1375.67		607.332	1088.69
609.261	1402.55		609.261	1096.65
611.189	1307.58		611.189	1082.16
613.117	1417.84		613.117	1110.56
615.046	1451.05		615.046	1151.05
616.974	1457.38		616.974	1182.83
618.903	1463.97		618.903	1193.11
620.831	1401.56		620.831	1177.06
622.76	1323.53		622.76	1137.63
624.688	1365.02		624.688	1123.2
626.617	1379.68		626.617	1134.51
628.545	1334.47		628.545	1132.8
630.474	1327.48		630.474	1118.17
632.402	1451.06		632.402	1109.1
634.331	1451.45		634.331	1011.84
636.259	1461.99		636.259	987.798
638.188	1444.01		638.188	1098.19
640.116	1447.64		640.116	1142.01
642.044	1479.18		642.044	1095.48
643.973	1487.87		643.973	1101.45
645.901	1442.78		645.901	1101.79
647.83	1467.87		647.83	1102.27
649.758	1459.58		649.758	1101.07
651.687	1416.1		651.687	1088.91
653.615	1369.05		653.615	1103.89
655.544	1360.76		655.544	1174.12
657.472	1432.84		657.472	1202.15
659.401	1478.4		659.401	1122.5
661.329	1417.31		661.329	1099.51
663.258	1398.19		663.258	1153.09
665.186	1448.95		665.186	1173.63
667.115	1483.06		667.115	1097.14
669.043	1434.74		669.043	1087.72
670.971	1452.42		670.971	1033.22
672.9	1418.18		672.9	1182.78
674.828	1425.04		674.828	1115.84
676.757	1450.3		676.757	973.674
678.685	1448.16		678.685	1019.15
680.614	1463.48		680.614	1108.21
682.542	1501.77		682.542	1175.11
684.471	1529.89		684.471	1135.69
686.399	1524.98		686.399	1132.72
688.328	1500.73		688.328	1149.94
690.256	1492.06		690.256	1138.66
692.185	1522.29		692.185	1116.43
694.113	1535.14		694.113	1139.59
696.042	1520.62		696.042	1112.21
697.97	1553.57		697.97	1090.5
699.899	1502.29		699.899	1080.36
701.827	1409.17		701.827	1096.24
703.755	1431.13		703.755	1133.55
705.684	1396.08		705.684	1069.89
707.612	1377.62		707.612	989.992
709.541	1280.17		709.541	1059.53
711.469	1280.31		711.469	1029.78
713.398	1325.13		713.398	964.17
715.326	1293.08		715.326	1023.87
717.255	1295.6		717.255	1047.12
719.183	1329.78		719.183	1025.6
721.112	1243.39		721.112	951.246
723.04	1213.38		723.04	925.944
724.969	1266.36		724.969	954.966
726.897	1303.1		726.897	978.45
728.826	1239.45		728.826	950.263
730.754	1289.09		730.754	965.108
732.682	1363.49		732.682	982.964
734.611	1232.39		734.611	957.929
736.539	1170.9		736.539	887.31
738.468	1223.1		738.468	858.347
740.396	1212.27		740.396	937.833
742.325	1211.48		742.325	990.941
744.253	1279.59		744.253	990.871
746.182	1222.14		746.182	904.481
748.11	1228.72		748.11	915.572
750.039	1203.1		750.039	959.796
751.967	1114.83		751.967	932.075
753.896	1201.02		753.896	887.863
755.824	1242.07		755.824	882.608
757.753	1198.43		757.753	934.225
759.681	1211.62		759.681	992.773
761.609	1237.37		761.609	990.812
763.538	1213.86		763.538	926.049
765.466	1165.61		765.466	870.409
767.395	1217.47		767.395	912.58
769.323	1166.98		769.323	981.891
771.252	1149.97		771.252	875.901
773.18	1104.95		773.18	805.498
775.109	1052.53		775.109	827.369
777.037	1054.66		777.037	890.165
778.966	1132.26		778.966	928.774
780.894	1201.52		780.894	840.666
782.823	1167.16		782.823	875.564
784.751	1174.23		784.751	874.605
786.679	1186.51		786.679	842.669
788.608	1157.71		788.608	837.125
790.536	1099.35		790.536	870.817
792.465	1079.42		792.465	868.124
794.393	1130.2		794.393	878.937
796.322	1188.51		796.322	932.799
798.25	1182.82		798.25	895.94
800.179	1144.31		800.179	861.648
802.107	1135.34		802.107	860.483
804.036	1163.11		804.036	835.853
805.964	1121.07		805.964	899.736
807.893	1138.3		807.893	845.742
809.821	1140		809.821	904.015
811.75	1128.59		811.75	916.586
813.678	1143.07		813.678	938.389
815.606	1185.24		815.606	974.79
817.535	1195.23		817.535	880.745
819.463	1132.64		819.463	838.759
821.392	1176.74		821.392	871.199
823.32	1205.95		823.32	897.559
825.249	1157.07		825.249	885.934
827.177	1102.93		827.177	869.866
829.106	1129.07		829.106	879.592
831.034	1188.6		831.034	876.538
832.963	1103.13		832.963	780.688
834.891	902.235		834.891	813.514
836.82	1054.9		836.82	864.952
838.748	1190.71		838.748	923.824
840.677	1153.82		840.677	916.492
842.605	1115.09		842.605	833.357
844.534	1191.78		844.534	846.012
846.462	1129.46		846.462	769.721
848.39	1050.94		848.39	820.791
850.319	1090.44		850.319	837.463
852.247	1129.03		852.247	851.654
854.176	1119.05		854.176	901.105
856.104	1112.36		856.104	944.762
858.033	1120.1		858.033	899.329
859.961	1180.61		859.961	850.462
861.89	1212.17		861.89	871.662
863.818	1131.25		863.818	901.261
865.747	1115.94		865.747	925.205
867.675	1128.36		867.675	874.577
869.604	1065.11		869.604	782.461
871.532	1145.33		871.532	923.907
873.461	1103.72		873.461	883.181
875.389	1061.71		875.389	766.001
877.317	1024.04		877.317	803.463
879.246	1030.08		879.246	877.568
881.174	1043.35		881.174	862.987
883.103	1013.95		883.103	797.097
885.031	1000.64		885.031	825.139
886.96	1002.75		886.96	840.138
888.888	1020.57		888.888	901.376
890.817	1018.74		890.817	937.444
892.745	1008.74		892.745	920.629
894.674	1003.73		894.674	885.726
896.602	993.493		896.602	856.133
898.531	964.194		898.531	790.777
900.459	1027.93		900.459	783.461
902.388	1015.3		902.388	784.949
904.316	967.179		904.316	831.315
906.244	970.625		906.244	787.317
908.173	1013.8		908.173	759.747
910.101	1034.58		910.101	826.443
912.03	1012.53		912.03	798.862
913.958	939.812		913.958	835.707
915.887	888.35		915.887	781.888
917.815	906.687		917.815	769.01
919.744	941.415		919.744	802.031
921.672	956.242		921.672	842.713
923.601	954.373		923.601	845.637
925.529	952.542		925.529	793.551
927.458	934.437		927.458	740.669
929.386	901.885		929.386	735.3
931.314	903.487		931.314	693.282
933.243	907.052		933.243	664.47
935.171	851.713		935.171	641.849
937.1	820.199		937.1	670.029
939.028	901.035		939.028	767.048
940.957	881.474		940.957	739.478
942.885	939.241		942.885	816.734
944.814	933.041		944.814	738.033
946.742	880.789		946.742	723.482
948.671	857.095		948.671	710.907
950.599	844.505		950.599	664.768
952.528	804.917		952.528	624.731
954.456	791.748		954.456	603.803
956.385	815.52		956.385	605.967
958.313	782.88		958.313	648.713
960.241	745.582		960.241	688.189
962.17	781.871		962.17	674.534
964.098	823.92		964.098	641.066
966.027	835.735		966.027	645.693
967.955	847.393		967.955	674.359
969.884	746.202		969.884	608.433
971.812	779.545		971.812	652.541
973.741	821.788		973.741	683.662
975.669	820.801		975.669	596.403
977.598	800.261		977.598	542.897
979.526	776.319		979.526	568.72
981.455	761.237		981.455	604.282
983.383	781.806		983.383	625.408
985.312	775.887		985.312	555.771
987.24	768.408		987.24	564.65
989.168	770.168		989.168	624.913
991.097	755.915		991.097	629.27
993.025	726.091		993.025	602.64
994.954	711.251		994.954	608.826
996.882	738.923		996.882	629.949
998.811	785.309		998.811	565.058
1000.74	756.272		1000.74	536.592
1002.67	735.974		1002.67	563.232
1004.6	767.065		1004.6	546.565
1006.52	804.026		1006.52	579.432
1008.45	801.751		1008.45	589.672
1010.38	786.106		1010.38	544.443
1012.31	798.389		1012.31	576.884
1014.24	719.969		1014.24	629.361
1016.17	729.302		1016.17	628.318
1018.1	755.102		1018.1	617.567
1020.02	738.784		1020.02	588.46
1021.95	704.128		1021.95	578.485
1023.88	700.84		1023.88	574.923
1025.81	733.435		1025.81	536.902
1027.74	742.277		1027.74	499.285
1029.67	691.985		1029.67	636.908
1031.6	771.766		1031.6	611.25
1033.52	689.945		1033.52	559.435
1035.45	712.347		1035.45	539.395
1037.38	715.99		1037.38	582.909
1039.31	686.091		1039.31	606.268
1041.24	700.258		1041.24	553.252
1043.17	658.199		1043.17	536.137
1045.09	675.067		1045.09	546.2
1047.02	697.178		1047.02	615.445
1048.95	722.726		1048.95	675.976
1050.88	720.841		1050.88	629.038
1052.81	715.805		1052.81	539.026
1054.74	732.979		1054.74	514.949
1056.66	743.186		1056.66	565.57
1058.59	688.177		1058.59	580.682
1060.52	647.349		1060.52	545.657
1062.45	764.662		1062.45	584.884
1064.38	694.6		1064.38	547.922
1066.31	632.613		1066.31	568.228
1068.24	685.655		1068.24	581.076
1070.16	715.234		1070.16	559.745
1072.09	635.031		1072.09	549.834
1074.02	633.256		1074.02	549.27
1075.95	659.216		1075.95	568.203
1077.88	661.348		1077.88	571.74
1079.81	705.586		1079.81	544.552
1081.73	717.998		1081.73	516.865
1083.66	701.183		1083.66	538.42
1085.59	671.767		1085.59	572.099
1087.52	639.121		1087.52	549.687
1089.45	624.764		1089.45	491.344
1091.38	658.78		1091.38	515.103
1093.31	664.174		1093.31	562.518
1095.23	679.939		1095.23	509.42
1097.16	664.296		1097.16	522.605
1099.09	692.347		1099.09	566.707
1101.02	708.269		1101.02	558.79
1102.95	675.008		1102.95	520.95
1104.88	664.466		1104.88	538.979
1106.81	664.725		1106.81	560.356
1108.73	674.258		1108.73	488.277
1110.66	677.424		1110.66	524.374
1112.59	701.952		1112.59	562.827
1114.52	713.637		1114.52	554.188
1116.45	709.354		1116.45	534.793
1118.38	701.71		1118.38	528.229
1120.3	691.705		1120.3	524.024
1122.23	673.956		1122.23	532.917
1124.16	671.992		1124.16	565.87
1126.09	670.96		1126.09	522.161
1128.02	692.451		1128.02	659.931
1129.95	658.128		1129.95	640.409
1131.88	668.709		1131.88	574.284
1133.8	705.92		1133.8	575.382
1135.73	687.345		1135.73	579.047
1137.66	653.575		1137.66	522.757
1139.59	727.585		1139.59	553.332
1141.52	721.923		1141.52	584.545
1143.45	736.005		1143.45	592.245
1145.37	740.406		1145.37	569.559
1147.3	707		1147.3	577.89
1149.23	684.205		1149.23	597.174
1151.16	699.237		1151.16	592.54
1153.09	716.284		1153.09	585.171
1155.02	701.987		1155.02	615.345
1156.94	706.751		1156.94	611.678
1158.87	654.438		1158.87	614.917
1160.8	673.25		1160.8	580.036
1162.73	703.621		1162.73	535.456
1164.66	668.099		1164.66	529.945
1166.59	652.384		1166.59	578.06
1168.52	684.081		1168.52	629.311
1170.44	683.048		1170.44	624.167
1172.37	671.806		1172.37	586.116
1174.3	725.428		1174.3	587.831
1176.23	765.678		1176.23	589.418
1178.16	721.91		1178.16	576.361
1180.09	678.202		1180.09	573.09
1182.02	672.943		1182.02	557.349
1183.94	669.519		1183.94	541.15
1185.87	652.878		1185.87	572.263
1187.8	658.241		1187.8	626.355
1189.73	688.579		1189.73	575.314
1191.66	718.815		1191.66	577.016
1193.59	687.068		1193.59	573.13
1195.52	635.243		1195.52	505.653
1197.44	604.089		1197.44	521.718
1199.37	606.518		1199.37	606.549
1201.3	615.365		1201.3	593.579
1203.23	639.779		1203.23	501.592
1205.16	698.275		1205.16	519.021
1207.09	717.574		1207.09	598.595
1209.01	688.346		1209.01	562.835
1210.94	654.046		1210.94	502.825
1212.87	668.773		1212.87	520.427
1214.8	728.865		1214.8	568.451
1216.73	760.433		1216.73	588.917
1218.66	723.03		1218.66	579.154
1220.59	670.389		1220.59	583.134
1222.51	651.656		1222.51	571.626
1224.44	618.967		1224.44	458.381
1226.37	632.247		1226.37	511.661
1228.3	659.934		1228.3	542.62
1230.23	601.41		1230.23	541.094
1232.15	614.964		1232.15	554.914
1234.08	694.721		1234.08	527.655
1236.01	732.285		1236.01	515.077
1237.94	697.857		1237.94	539.176
1239.87	645.62		1239.87	568.452
1241.8	618.886		1241.8	607.904
1243.73	647.155		1243.73	639.388
1245.65	649.942		1245.65	555.125
1247.58	620.295		1247.58	462.817
1249.51	700.788		1249.51	561.802
1251.44	727.041		1251.44	574.589
1253.37	702.369		1253.37	542.262
1255.3	705.067		1255.3	566.101
1257.22	714.152		1257.22	586.38
1259.15	664.606		1259.15	563.139
1261.08	622.225		1261.08	646.608
1263.01	606.973		1263.01	565.736
1264.94	647.438		1264.94	599.114
1266.87	677.448		1266.87	591.128
1268.8	735.478		1268.8	564.776
1270.72	802.31		1270.72	608.057
1272.65	793.964		1272.65	661.84
1274.58	726.33		1274.58	632.644
1276.51	689.381		1276.51	554.414
1278.44	691.264		1278.44	547.018
1280.37	651.171		1280.37	587.75
1282.3	666.058		1282.3	532.114
1284.22	725.097		1284.22	623.323
1286.15	780.601		1286.15	629.534
1288.08	757.203		1288.08	604.849
1290.01	680.731		1290.01	569.275
1291.94	674.04		1291.94	602.891
1293.87	694.552		1293.87	646.111
1295.8	658.579		1295.8	608.942
1297.72	673.877		1297.72	583.961
1299.65	780.726		1299.65	634.331
1301.58	737.264		1301.58	661.835
1303.51	671.455		1303.51	609.724
1305.44	699.562		1305.44	581.61
1307.37	710.072		1307.37	580.187
1309.29	667.476		1309.29	575.425
1311.22	652.892		1311.22	629.905
1313.15	674.282		1313.15	657.766
1315.08	695.207		1315.08	590.186
1317.01	727.766		1317.01	588.077
1318.94	716.059		1318.94	664.428
1320.87	739.322		1320.87	636.718
1322.79	776.406		1322.79	602.947
1324.72	774.565		1324.72	636.495
1326.65	752.875		1326.65	696.127
1328.58	767.395		1328.58	730.328
1330.51	728.484		1330.51	711.171
1332.44	713.885		1332.44	709.613
1334.36	784.412		1334.36	735.316
1336.29	787.508		1336.29	698.532
1338.22	711.269		1338.22	665.877
1340.15	735.394		1340.15	741.853
1342.08	734.274		1342.08	699.342
1344.01	723.816		1344.01	606.796
1345.93	710.936		1345.93	713.124
1347.86	751.785		1347.86	666.128
1349.79	762.567		1349.79	632.695
1351.72	727.423		1351.72	650.859
1353.65	758.384		1353.65	691.84
1355.58	814.718		1355.58	757.001
1357.51	711.24		1357.51	725.666
1359.43	769.266		1359.43	697.584
1361.36	819.503		1361.36	678.172
1363.29	780.525		1363.29	687.361
1365.22	745.687		1365.22	737.555
1367.15	750.839		1367.15	785.271
1369.08	783.108		1369.08	736.508
1371.01	812.832		1371.01	613.644
1372.93	786.621		1372.93	591.751
1374.86	751.794		1374.86	675.609
1376.79	781.527		1376.79	693.173
1378.72	771.773		1378.72	681.928
1380.65	751.6		1380.65	679.342
1382.58	835.918		1382.58	634.784
1384.5	718.232		1384.5	587.377
1386.43	674.062		1386.43	563.782
1388.36	744.465		1388.36	613.939
1390.29	771.749		1390.29	623.284
1392.22	751.943		1392.22	638.662
1394.15	742.396		1394.15	694.256
1396.08	745.206		1396.08	717.297
1398	737.399		1398	670.761
1399.93	720.05		1399.93	626.391
1401.86	693.085		1401.86	584.747
1403.79	660.78		1403.79	487.614
1405.72	677.82		1405.72	594.365
1407.65	766.243		1407.65	660.564
1409.57	733.352		1409.57	672.232
1411.5	701.181		1411.5	660.411
1413.43	714.92		1413.43	629.54
1415.36	711.863		1415.36	609.511
1417.29	694.653		1417.29	614.018
1419.22	714.96		1419.22	606.11
1421.14	738.897		1421.14	574.881
1423.07	751.058		1423.07	585.213
1425	739.591		1425	623.343
1426.93	736.108		1426.93	647.026
1428.86	753.758		1428.86	652.812
1430.79	744.273		1430.79	652.908
1432.72	700.473		1432.72	631.516
1434.64	692.617		1434.64	567.117
1436.57	694.202		1436.57	551.918
1438.5	686.822		1438.5	612.307
1440.43	718.194		1440.43	637.854
1442.36	773.008		1442.36	601.201
1444.29	750.768		1444.29	634.329
1446.21	726.172		1446.21	597.199
1448.14	747.33		1448.14	597.011
1450.07	749.365		1450.07	613.108
1452	773.07		1452	590.306
1453.93	740.259		1453.93	533.649
1455.86	689.197		1455.86	530.287
1457.79	679.928		1457.79	566.369
1459.71	690.03		1459.71	565.432
1461.64	693.724		1461.64	543.179
1463.57	712.054		1463.57	561.064
1465.5	741.415		1465.5	587.365
1467.43	728.68		1467.43	572.426
1469.36	690.745		1469.36	568.098
1471.29	720.27		1471.29	566.642
1473.21	708.552		1473.21	669.345
1475.14	685.23		1475.14	585.206
1477.07	674.932		1477.07	538.72
1479	741.283		1479	557.768
1480.93	737.834		1480.93	593.652
1482.86	687.217		1482.86	618.601
1484.79	700.033		1484.79	606.773
1486.71	767.604		1486.71	571.98
1488.64	797.682		1488.64	578.176
1490.57	737.483		1490.57	615.177
1492.5	625.73		1492.5	588.496
1494.43	616.61		1494.43	568.253
1496.36	727.521		1496.36	620.591
1498.28	616.709		1498.28	509.774
1500.21	705.715		1500.21	594.262
1502.14	740.178		1502.14	541.457
1504.07	748.37		1504.07	508.588
1506	706.805		1506	561.169
1507.93	709.619		1507.93	640.555
1509.86	748.203		1509.86	656.842
1511.78	703.416		1511.78	615.171
1513.71	675.579		1513.71	614.264
1515.64	746.415		1515.64	576.255
1517.57	778.225		1517.57	565.525
1519.5	717.13		1519.5	614.176
1521.42	718.63		1521.42	588.198
1523.35	747.928		1523.35	616.966
1525.28	698.923		1525.28	578.183
1527.21	723.914		1527.21	610.428
1529.14	784.7		1529.14	612.146
1531.07	786.947		1531.07	615.908
1533	701.003		1533	624.986
1534.92	619.082		1534.92	603.394
1536.85	629.533		1536.85	597.617
1538.78	700.23		1538.78	643.731
1540.71	781.373		1540.71	671.848
1542.64	737.682		1542.64	638.01
1544.57	680.494		1544.57	639.533
1546.49	715.19		1546.49	675.583
1548.42	772.592		1548.42	696.792
1550.35	781.671		1550.35	719.342
1552.28	736.714		1552.28	702.869
1554.21	681.952		1554.21	642.143
1556.14	762.213		1556.14	670.278
1558.07	859.013		1558.07	702.782
1559.99	849.179		1559.99	649.938
1561.92	795.265		1561.92	613.433
1563.85	797.062		1563.85	658.87
1565.78	817.583		1565.78	685.257
1567.71	652.955		1567.71	654.024
1569.64	740.734		1569.64	604.052
1571.57	800.942		1571.57	682.963
1573.49	792.716		1573.49	729.694
1575.42	768.272		1575.42	719.412
1577.35	738.368		1577.35	699.785
1579.28	731.504		1579.28	664.736
1581.21	727.111		1581.21	674.401
1583.14	771.328		1583.14	660.135
1585.07	775.723		1585.07	645.831
1586.99	706.902		1586.99	604.555
1588.92	684.903		1588.92	580.712
1590.85	720.622		1590.85	644.777
1592.78	701.034		1592.78	643.356
1594.71	725.019		1594.71	679.798
1596.64	765.469		1596.64	635.585
1598.56	631.241		1598.56	608.79
1600.49	642.609		1600.49	595.63
1602.42	707.457		1602.42	619.7
1604.35	734.855		1604.35	643.97
1606.28	727.962		1606.28	655.433
1608.21	709.724		1608.21	668.775
1610.13	747.055		1610.13	666.868
1612.06	724.757		1612.06	673.828
1613.99	638.879		1613.99	597.747
1615.92	632.43		1615.92	569.418
1617.85	672.209		1617.85	642.731
1619.78	636.319		1619.78	577.401
1621.71	612.539		1621.71	529.325
1623.63	566.59		1623.63	548.311
1625.56	594.43		1625.56	547.175
1627.49	626.554		1627.49	525.752
1629.42	603.614		1629.42	500.508
1631.35	598.053		1631.35	514.716
1633.28	594.503		1633.28	533.455
1635.2	611.341		1635.2	541.195
1637.13	631.713		1637.13	538.246
1639.06	565.673		1639.06	501.239
1640.99	547.396		1640.99	483.626
1642.92	582.391		1642.92	456.519
1644.85	580.997		1644.85	412.683
1646.78	503.851		1646.78	399.951
1648.7	456.611		1648.7	427.847
1650.63	555.553		1650.63	468.55
1652.56	532.678		1652.56	456.425
1654.49	500.812		1654.49	462.591
1656.42	496.243		1656.42	473.923
1658.35	472.836		1658.35	417.507
1660.28	464.201		1660.28	392.652
1662.2	478.137		1662.2	416.829
1664.13	463.376		1664.13	421.327
1666.06	442.921		1666.06	422.667
1667.99	467.598		1667.99	457.279
1669.92	458.16		1669.92	457.849
1671.85	445.032		1671.85	431.336
1673.77	433.723		1673.77	375.047
1675.7	460.294		1675.7	398.075
1677.63	500.482		1677.63	444.584
1679.56	474.796		1679.56	374.124
1681.49	480.188		1681.49	374.661
1683.42	549.163		1683.42	462.888
1685.35	471.166		1685.35	421.37
1687.27	459.455		1687.27	408.453
1689.2	455.383		1689.2	396.021
1691.13	481.955		1691.13	399.764
1693.06	524.77		1693.06	451.948
1694.99	489.551		1694.99	469.508
1696.92	461.351		1696.92	439.225
1698.84	484.793		1698.84	459.339
1700.77	448.346		1700.77	449.818
1702.7	523.754		1702.7	448.215
1704.63	550.702		1704.63	435.09
1706.56	459.526		1706.56	413.8
1708.49	408.81		1708.49	394.426
1710.41	441.549		1710.41	364.747
1712.34	472.707		1712.34	347.258
1714.27	468.65		1714.27	363.622
1716.2	446.325		1716.2	391.186
1718.13	467.687		1718.13	425.847
1720.06	458.898		1720.06	416.789
1721.99	441.245		1721.99	401.783
1723.91	466.78		1723.91	415.571
1725.84	460.658		1725.84	404.988
1727.77	498.653		1727.77	438.675
1729.7	496.162		1729.7	398.863
1731.63	448.958		1731.63	369.413
1733.56	573.824		1733.56	425.556
1735.48	464.25		1735.48	434.808
1737.41	424.219		1737.41	378.51
1739.34	458.709		1739.34	394.74
1741.27	457.228		1741.27	409.385
1743.2	464.846		1743.2	360.314
1745.13	475.273		1745.13	333.52
1747.06	471.306		1747.06	367.959
1748.98	495.578		1748.98	415.329
1750.91	501.071		1750.91	439.054
1752.84	468.131		1752.84	438.715
1754.77	483.267		1754.77	420.814
1756.7	491.027		1756.7	412.684
1758.63	497.924		1758.63	415.945
1760.56	451.934		1760.56	374.378
1762.48	410.815		1762.48	471.331
1764.41	426.118		1764.41	431.124
1766.34	480.786		1766.34	421.504
1768.27	444.137		1768.27	385.394
1770.2	463.865		1770.2	400.421
1772.13	466.649		1772.13	419.65
1774.06	439.428		1774.06	388.126
1775.98	454.579		1775.98	374.356
1777.91	491.046		1777.91	381.727
1779.84	489.463		1779.84	384.107
1781.77	482.909		1781.77	430.699
1783.7	494.634		1783.7	432.148
1785.62	509.84		1785.62	369.39
1787.55	510.638		1787.55	378.846
1789.48	462.816		1789.48	380.49
1791.41	441.838		1791.41	387.791
1793.34	458.392		1793.34	392.039
1795.27	462.077		1795.27	396.6
1797.2	486.305		1797.2	406.505
1799.12	484.86		1799.12	395.752
1801.05	461.129		1801.05	405.623
1802.98	468.925		1802.98	421.422
1804.91	484.339		1804.91	382.73
1806.84	481.435		1806.84	360.043
1808.77	474.434		1808.77	393.733
1810.69	474.864		1810.69	400.339
1812.62	482.134		1812.62	434.978
1814.55	420.828		1814.55	433.858
1816.48	518.631		1816.48	399.707
1818.41	510.628		1818.41	379.667
1820.34	515.706		1820.34	415.228
1822.27	528.499		1822.27	431.852
1824.19	503.668		1824.19	403.219
1826.12	500.632		1826.12	385.281
1828.05	484.956		1828.05	394.103
1829.98	494.347		1829.98	404.478
1831.91	497.891		1831.91	399.001
1833.84	506.824		1833.84	434.985
1835.77	520.445		1835.77	469.624
1837.69	473.7		1837.69	429.674
1839.62	385.464		1839.62	399.321
1841.55	386.659		1841.55	402.716
1843.48	450.538		1843.48	317.252
1845.41	495.264		1845.41	371.78
1847.34	413.833		1847.34	391.358
1849.27	445.943		1849.27	416.32
1851.19	469.079		1851.19	415.676
1853.12	405.145		1853.12	411.789
1855.05	450.057		1855.05	385.411
1856.98	464.372		1856.98	387.925
1858.91	480.684		1858.91	363.766
1860.84	472.31		1860.84	318.521
1862.76	422.409		1862.76	314.795
1864.69	424.644		1864.69	336.518
1866.62	447.152		1866.62	349.608
1868.55	438.676		1868.55	384.139
1870.48	452.958		1870.48	394.184
1872.41	465.947		1872.41	381.012
1874.34	447.804		1874.34	378.011
1876.26	462.495		1876.26	340.227
1878.19	468.059		1878.19	323.074
1880.12	427.429		1880.12	373.777
1882.05	431.028		1882.05	384.581
1883.98	427.692		1883.98	335.725
1885.91	432.025		1885.91	393.456
1887.83	470.707		1887.83	474.629
1889.76	464.827		1889.76	420.881
1891.69	452.564		1891.69	365.309
1893.62	480.617		1893.62	428.006
1895.55	448.943		1895.55	439.601
1897.48	500.852		1897.48	434.205
1899.4	505.792		1899.4	328.462
1901.33	422.278		1901.33	373.407
1903.26	472.646		1903.26	392.277
1905.19	410.775		1905.19	377.037
1907.12	500.834		1907.12	382.85
1909.05	500.112		1909.05	389.334
1910.98	454.618		1910.98	432.701
1912.9	436.489		1912.9	431.158
1914.83	454.86		1914.83	366.144
1916.76	452.683		1916.76	337.933
1918.69	418.577		1918.69	365.206
1920.62	420.833		1920.62	369.471
1922.55	454.273		1922.55	355.663
1924.47	465.884		1924.47	349.459
1926.4	467.831		1926.4	373.13
1928.33	420.206		1928.33	404.878
1930.26	410.539		1930.26	408.762
1932.19	471.932		1932.19	408.575
1934.12	447.359		1934.12	422.477
1936.05	454.969		1936.05	453.198
1937.97	424.764		1937.97	419.122
1939.9	447.824		1939.9	360.4
1941.83	441.857		1941.83	392.277
1943.76	402.226		1943.76	431.747
1945.69	419.389		1945.69	402.274
1947.62	453.089		1947.62	385.822
1949.55	428.493		1949.55	409.28
1951.47	427.278		1951.47	375.142
1953.4	446.293		1953.4	351.531
1955.33	553.308		1955.33	316.579
1957.26	455.634		1957.26	385.466
1959.19	420.415		1959.19	322.658
1961.12	525.459		1961.12	374.357
1963.04	454.256		1963.04	398.549
1964.97	397.521		1964.97	380.487
1966.9	455.628		1966.9	412.735
1968.83	454.015		1968.83	400.404
1970.76	484.204		1970.76	386.965
1972.69	517.19		1972.69	394.415
1974.62	453.846		1974.62	393.931
1976.54	431.31		1976.54	409.813
1978.47	436.08		1978.47	383.446
1980.4	424.516		1980.4	381.441
1982.33	413.694		1982.33	404.415
1984.26	444.313		1984.26	397.719
1986.19	436.227		1986.19	323.803
1988.11	428.46		1988.11	364.875
1990.04	416.89		1990.04	379.347
1991.97	445.868		1991.97	338.978
1993.9	472.904		1993.9	362.365
1995.83	424.354		1995.83	369.521
1997.76	409.968		1997.76	344.659
1999.68	461.252		1999.68	347.703
2001.61	488.605		2001.61	377.543
2003.54	483.814		2003.54	400.845
2005.47	482.502		2005.47	405.145
2007.4	439.307		2007.4	388.304
2009.33	403.075		2009.33	400.013
2011.26	439.062		2011.26	454.801
2013.18	409.4		2013.18	437.96
2015.11	404.256		2015.11	357.117
2017.04	397.809		2017.04	317.338
2018.97	412.724		2018.97	350.85
2020.9	458.9		2020.9	386.852
2022.83	413.4		2022.83	411.4
2024.76	382.252		2024.76	440.8
2026.68	399.244		2026.68	395.984
2028.61	436.352		2028.61	353.963
2030.54	448.524		2030.54	344.165
2032.47	404.844		2032.47	268.195
2034.4	449.256		2034.4	364.308
2036.33	444.084		2036.33	395.919
2038.26	411.691		2038.26	371.51
2040.18	429.762		2040.18	357.688
2042.11	540.425		2042.11	370.24
2044.04	421.793		2044.04	414.517
2045.97	370.418		2045.97	399.922
2047.9	476.622		2047.9	352.153
2049.82	447.438		2049.82	353.183
2051.75	406.958		2051.75	402.804
2053.68	433.665		2053.68	426.114
2055.61	432.539		2055.61	385.701
2057.54	439.113		2057.54	392.639
2059.47	461.711		2059.47	475.147
2061.4	403.419		2061.4	329.315
2063.32	479.043		2063.32	364.759
2065.25	409.563		2065.25	314.757
2067.18	391.52		2067.18	390.781
2069.11	449.881		2069.11	381.801
2071.04	424.364		2071.04	409.747
2072.97	452.204		2072.97	379.057
2074.89	439.755		2074.89	400.923
2076.82	406.255		2076.82	428.922
2078.75	459.082		2078.75	378.766
2080.68	526.782		2080.68	345.658
2082.61	505.36		2082.61	385.527
2084.54	435.872		2084.54	397.018
2086.47	389.841		2086.47	356.53
2088.39	427.87		2088.39	425.686
2090.32	445.751		2090.32	437.444
2092.25	424.151		2092.25	432.075
2094.18	414.463		2094.18	463.74
2096.11	410.327		2096.11	430.991
2098.04	411.736		2098.04	394.114
2099.97	415.374		2099.97	421.304
2101.89	416.264		2101.89	431.611
2103.82	416.388		2103.82	386.485
2105.75	446.929		2105.75	348.314
2107.68	478.515		2107.68	360.499
2109.61	425.391		2109.61	403.666
2111.54	375.157		2111.54	375.802
2113.47	433.367		2113.47	318.464
2115.39	472.258		2115.39	356.135
2117.32	417.725		2117.32	387.695
2119.25	409.53		2119.25	347.195
2121.18	445.095		2121.18	356.212
2123.11	416.162		2123.11	390.982
2125.03	430.488		2125.03	391.145
2126.96	479.571		2126.96	398.884
2128.89	468.46		2128.89	371.496
2130.82	448.995		2130.82	393.776
2132.75	398.865		2132.75	404.957
2134.68	420.06		2134.68	421.276
2136.61	502.28		2136.61	416.802
2138.53	477.261		2138.53	357.205
2140.46	429.421		2140.46	338.499
2142.39	485.582		2142.39	380.589
2144.32	449.869		2144.32	390.422
2146.25	432.851		2146.25	382.136
2148.18	432.122		2148.18	415.806
2150.11	441.06		2150.11	409.811
2152.03	440.488		2152.03	344.704
2153.96	417.614		2153.96	366.926
2155.89	421.584		2155.89	326.535
2157.82	442.405		2157.82	351.769
2159.75	435.618		2159.75	359.445
2161.68	391.723		2161.68	348.616
2163.61	407.35		2163.61	369.692
2165.53	468.998		2165.53	364.929
2167.46	446.159		2167.46	328.242
2169.39	418.311		2169.39	325.605
2171.32	385.134		2171.32	386.8
2173.25	416.116		2173.25	360.678
2175.18	453.991		2175.18	389.733
2177.1	429.648		2177.1	390.91
2179.03	372.634		2179.03	402.408
2180.96	425.254		2180.96	432.59
2182.89	505.941		2182.89	408.161
2184.82	470.002		2184.82	418.265
2186.75	450.059		2186.75	396.661
2188.68	420.455		2188.68	378.523
2190.6	420.708		2190.6	398.085
2192.53	509.808		2192.53	382.067
2194.46	435.246		2194.46	374.19
2196.39	405.577		2196.39	330.626
2198.32	400.464		2198.32	354.248
2200.25	441.629		2200.25	379.919
2202.17	433.593		2202.17	349.847
2204.1	382.985		2204.1	391.584
2206.03	494.062		2206.03	394.364
2207.96	475.342		2207.96	333.108
2209.89	449.967		2209.89	335.08
2211.82	414.644		2211.82	429.027
2213.74	411.174		2213.74	443.639
2215.67	426.035		2215.67	362.419
2217.6	437.848		2217.6	340.406
2219.53	482.252		2219.53	356.597
2221.46	443.189		2221.46	315.654
2223.39	406.059		2223.39	332.515
2225.32	449.273		2225.32	390.718
2227.24	418.196		2227.24	356.425
2229.17	452.92		2229.17	383.736
2231.1	425.293		2231.1	450.831
2233.03	405.696		2233.03	407.451
2234.96	383.177		2234.96	361.89
2236.89	454.809		2236.89	328.036
2238.82	442.629		2238.82	370.738
2240.74	415.892		2240.74	424.846
2242.67	430.837		2242.67	412.417
2244.6	422.086		2244.6	370.156
2246.53	437.747		2246.53	330.826
2248.46	418.452		2248.46	375.503
2250.39	447.836		2250.39	481.551
2252.31	454.35		2252.31	431.489
2254.24	481.583		2254.24	370.333
2256.17	403.875		2256.17	317.797
2258.1	428.313		2258.1	371.508
2260.03	467.3		2260.03	402.829
2261.96	427.102		2261.96	393.853
2263.89	384.897		2263.89	388.905
2265.81	414.351		2265.81	382.169
2267.74	438.364		2267.74	412.091
2269.67	447.109		2269.67	425.69
2271.6	445.968		2271.6	348.869
2273.53	428.108		2273.53	389.258
2275.46	434.5		2275.46	466.248
2277.38	423.983		2277.38	419.185
2279.31	468.18		2279.31	426.295
2281.24	471.137		2281.24	373.407
2283.17	422.828		2283.17	361.756
2285.1	434.688		2285.1	348.61
2287.03	452.904		2287.03	328.808
2288.95	427.556		2288.95	317.405
2290.88	414.56		2290.88	368.996
2292.81	434.578		2292.81	404.296
2294.74	478.196		2294.74	380.924
2296.67	467.344		2296.67	348.654
2298.6	398.632		2298.6	351.726
2300.53	404.013		2300.53	345.661
2302.45	427.015		2302.45	341.585
2304.38	417.019		2304.38	339.105
2306.31	412.724		2306.31	365.324
2308.24	414.029		2308.24	393.02
2310.17	447.318		2310.17	401.534
2312.1	463.523		2312.1	412.188
2314.03	454.625		2314.03	387.106
2315.95	428.54		2315.95	356.147
2317.88	416.64		2317.88	396.526
2319.81	441.769		2319.81	421.629
2321.74	441.058		2321.74	354.24
2323.67	451.03		2323.67	400.286
2325.6	382.842		2325.6	395.968
2327.52	488.284		2327.52	501.335
2329.45	516.962		2329.45	455.671
2331.38	519.75		2331.38	454.104
2333.31	454.875		2333.31	370.054
2335.24	453.733		2335.24	361.107
2337.17	462.793		2337.17	356.957
2339.09	406.285		2339.09	351.464
2341.02	422.892		2341.02	398.305
2342.95	450.369		2342.95	400.65
2344.88	443.773		2344.88	362.671
2346.81	493.496		2346.81	383.953
2348.74	474.226		2348.74	376.442
2350.67	434.463		2350.67	386.641
2352.59	398.031		2352.59	402.409
2354.52	435.673		2354.52	376.765
2356.45	393.236		2356.45	343.476
2358.38	431.16		2358.38	393.116
2360.31	422.767		2360.31	376.901
2362.24	451.998		2362.24	351.781
2364.16	410.855		2364.16	306.232
2366.09	412.024		2366.09	319.102
2368.02	413.188		2368.02	378.355
2369.95	341.146		2369.95	388.33
2371.88	353.4		2371.88	357.436
2373.81	431.788		2373.81	357.596
2375.74	366.659		2375.74	377.221
2377.66	422.623		2377.66	416.654
2379.59	463.664		2379.59	426.273
2381.52	466.093		2381.52	387.164
2383.45	485.647		2383.45	419.158
2385.38	449.984		2385.38	399.946
2387.31	418.361		2387.31	417.913
2389.24	465.712		2389.24	418.011
2391.16	473.656		2391.16	376.92
2393.09	435.437		2393.09	333.049
2395.02	407.141		2395.02	322.056
2396.95	436.139		2396.95	392.525
2398.88	475.858		2398.88	429.099
2400.81	455.694		2400.81	430.412
2402.74	392.284		2402.74	414.787
2404.66	435.034		2404.66	381.508
2406.59	511.181		2406.59	312.243
2408.52	433.135		2408.52	378.871
2410.45	430.527		2410.45	375.669
2412.38	487.38		2412.38	399.251
2414.3	454.566		2414.3	400.527
2416.23	452.256		2416.23	396.52
2418.16	468.052		2418.16	427.423
2420.09	440.07		2420.09	425.612
2422.02	440.272		2422.02	396.095
2423.95	460.409		2423.95	372.114
2425.88	455.07		2425.88	372.32
2427.8	396.01		2427.8	326.848
2429.73	443.452		2429.73	410.445
2431.66	437.501		2431.66	410.399
2433.59	492.313		2433.59	370.758
2435.52	368.134		2435.52	373.796
2437.45	431.4		2437.45	361.007
2439.38	403.11		2439.38	363.646
2441.3	427.034		2441.3	393.857
2443.23	471.026		2443.23	395.434
2445.16	449.087		2445.16	416.154
2447.09	424.501		2447.09	435.049
2449.02	445.404		2449.02	411.967
2450.95	459.199		2450.95	425.181
2452.88	438.859		2452.88	401.225
2454.8	421.456		2454.8	333.044
2456.73	411.184		2456.73	365.756
2458.66	462.604		2458.66	384.329
2460.59	460.164		2460.59	380.185
2462.52	426.835		2462.52	405.759
2464.45	481.004		2464.45	348.962
2466.37	464.978		2466.37	339.572
2468.3	436.576		2468.3	390.739
2470.23	467.395		2470.23	433.242
2472.16	484.005		2472.16	406.223
2474.09	477.288		2474.09	379.384
2476.02	415.636		2476.02	409.414
2477.95	454.789		2477.95	411.984
2479.87	475.92		2479.87	408.234
2481.8	503.558		2481.8	483.279
2483.73	430.554		2483.73	414.63
2485.66	411.064		2485.66	422.306
2487.59	453.855		2487.59	367.995
2489.52	461.781		2489.52	347.987
2491.44	432.518		2491.44	412.95
2493.37	386.066		2493.37	426.048
2495.3	385.761		2495.3	415.741
2497.23	428.933		2497.23	382.718
2499.16	436.424		2499.16	330.011
2501.09	432.515		2501.09	403.74
2503.01	460.765		2503.01	368.148
2504.94	467.122		2504.94	405.425
2506.87	391.605		2506.87	391.973
2508.8	360.865		2508.8	369.195
2510.73	407.506		2510.73	473.811
2512.66	426.401		2512.66	437.333
2514.59	387.391		2514.59	400.517
2516.51	416.004		2516.51	405.126
2518.44	455.786		2518.44	442.44
2520.37	448.739		2520.37	428.702
2522.3	456.474		2522.3	353.982
2524.23	444.244		2524.23	379.037
2526.16	441.307		2526.16	445.053
2528.09	384.517		2528.09	402.276
2530.01	423.056		2530.01	360.33
2531.94	401.318		2531.94	317.529
2533.87	413.458		2533.87	394.903
2535.8	477.592		2535.8	424.279
2537.73	450.317		2537.73	426.838
2539.66	436.805		2539.66	404.326
2541.58	436.385		2541.58	374.359
2543.51	415.058		2543.51	373.318
2545.44	409.225		2545.44	391.323
2547.37	461.263		2547.37	436.761
2549.3	490.542		2549.3	442.375
2551.23	459.238		2551.23	370.864
2553.16	493.456		2553.16	450.883
2555.08	445.242		2555.08	393.104
2557.01	521.948		2557.01	402.78
2558.94	447.142		2558.94	474.492
2560.87	405.883		2560.87	426.303
2562.8	416.594		2562.8	388.822
2564.73	453.186		2564.73	400.123
2566.65	447.918		2566.65	448.74
2568.58	407.086		2568.58	459.78
2570.51	392.785		2570.51	430.961
2572.44	437.812		2572.44	416.342
2574.37	434.353		2574.37	440.218
2576.3	440.178		2576.3	432.055
2578.22	500.943		2578.22	462.985
2580.15	419.025		2580.15	396.491
2582.08	389.169		2582.08	419.741
2584.01	481.19		2584.01	442.769
2585.94	450.268		2585.94	343.601
2587.87	487.797		2587.87	325.824
2589.8	463.688		2589.8	365.874
2591.72	501.752		2591.72	389.976
2593.65	495.825		2593.65	398.36
2595.58	465.133		2595.58	410.458
2597.51	459.74		2597.51	438.301
2599.44	470.631		2599.44	422.036
2601.37	480.812		2601.37	375.231
2603.3	498.565		2603.3	406.236
2605.22	502.911		2605.22	417.809
2607.15	415.71		2607.15	367.839
2609.08	450.51		2609.08	407.275
2611.01	436.337		2611.01	416.595
2612.94	387.042		2612.94	399.397
2614.87	439.057		2614.87	389.834
2616.79	476.073		2616.79	411.257
2618.72	450.882		2618.72	440.34
2620.65	448.433		2620.65	438.653
2622.58	460.158		2622.58	437.329
2624.51	490.624		2624.51	389.512
2626.44	472.265		2626.44	359.628
2628.36	433.528		2628.36	424.131
2630.29	455.031		2630.29	393.722
2632.22	461.46		2632.22	417.249
2634.15	409.156		2634.15	428.661
2636.08	450.18		2636.08	388.7
2638.01	435.458		2638.01	386.295
2639.94	465.131		2639.94	470.011
2641.86	491.313		2641.86	435.925
2643.79	493.991		2643.79	400.236
2645.72	466		2645.72	401.291
2647.65	447.155		2647.65	440.579
2649.58	446.213		2649.58	396.48
2651.51	425.184		2651.51	407.958
2653.43	413.691		2653.43	416.667
2655.36	515.045		2655.36	411.932
2657.29	515.328		2657.29	426.447
2659.22	447.48		2659.22	438.889
2661.15	478.477		2661.15	434.772
2663.08	496.639		2663.08	430.533
2665.01	508.473		2665.01	398.613
2666.93	463.775		2666.93	422.148
2668.86	415.148		2668.86	432.131
2670.79	437.135		2670.79	392.117
2672.72	467.551		2672.72	410.112
2674.65	481.59		2674.65	430.519
2676.58	448.129		2676.58	423.842
2678.51	454.709		2678.51	475.837
2680.43	487.485		2680.43	514.397
2682.36	482.262		2682.36	468.638
2684.29	445.18		2684.29	441.912
2686.22	471.266		2686.22	442.352
2688.15	489.815		2688.15	434.039
2690.08	481.089		2690.08	444.799
2692.01	464.658		2692.01	410.266
2693.93	432.058		2693.93	371.695
2695.86	432.82		2695.86	431.078
2697.79	488.851		2697.79	435.262
2699.72	542.31		2699.72	415.751
2701.65	502.356		2701.65	420.451
2703.57	433.957		2703.57	369.6
2705.5	501.786		2705.5	377.685
2707.43	502.164		2707.43	462.014
2709.36	467.696		2709.36	459.577
2711.29	501.289		2711.29	449.841
2713.22	478.243		2713.22	447.696
2715.15	461.752		2715.15	461.175
2717.07	519.944		2717.07	478.127
2719	462.915		2719	420.767
2720.93	421.058		2720.93	344.697
2722.86	461.899		2722.86	378.515
2724.79	502.929		2724.79	345.699
2726.72	525.685		2726.72	375.709
2728.65	530.788		2728.65	502.515
2730.57	503.241		2730.57	449.376
2732.5	468.296		2732.5	444.199
2734.43	481.655		2734.43	453.815
2736.36	493.439		2736.36	396.913
2738.29	497.08		2738.29	395.602
2740.22	491.376		2740.22	477.261
2742.14	448.568		2742.14	441.914
2744.07	518.364		2744.07	416.778
2746	510.62		2746	428.168
2747.93	488.01		2747.93	465.534
2749.86	499.352		2749.86	433.353
2751.79	511.159		2751.79	413.788
2753.72	458.113		2753.72	418.258
2755.64	510.751		2755.64	453.103
2757.57	499.736		2757.57	369.341
2759.5	495.176		2759.5	362.253
2761.43	490.437		2761.43	389.873
2763.36	449.134		2763.36	422.88
2765.29	404.533		2765.29	407.171
2767.22	437.568		2767.22	422.682
2769.14	420.101		2769.14	457.694
2771.07	462.656		2771.07	359.414
2773	451.017		2773	397.728
2774.93	397.321		2774.93	447.863
2776.86	396.315		2776.86	374.238
2778.79	480.365		2778.79	421.957
2780.71	407.862		2780.71	363.665
2782.64	465.991		2782.64	368.948
2784.57	508.297		2784.57	444.839
2786.5	449.938		2786.5	406.025
2788.43	430.174		2788.43	366.615
2790.36	439.216		2790.36	411.303
2792.28	484.6		2792.28	437.531
2794.21	441.326		2794.21	429.532
2796.14	555.672		2796.14	410.792
2798.07	461.976		2798.07	409.912
2800	448.178		2800	478.32
2801.93	487.14		2801.93	445.564
2803.86	524.365		2803.86	372.078
2805.78	407.715		2805.78	421.222
2807.71	394.559		2807.71	411.035
2809.64	416.846		2809.64	353.503
2811.57	447.32		2811.57	333.074
2813.5	437.031		2813.5	384.998
2815.43	436.063		2815.43	387.442
2817.36	458.188		2817.36	508.786
2819.28	492.475		2819.28	505.046
2821.21	501.838		2821.21	457.272
2823.14	454.781		2823.14	412.416
2825.07	449.462		2825.07	569.136
2827	445.869		2827	459.136
2828.93	498.274		2828.93	394.693
2830.85	490.534		2830.85	441.278
2832.78	437.861		2832.78	471.218
2834.71	504.654		2834.71	432.944
2836.64	513.832		2836.64	390.601
2838.57	462.534		2838.57	437.233
2840.5	520.465		2840.5	497.184
2842.43	482.678		2842.43	402.909
2844.35	496.005		2844.35	434.497
2846.28	467.961		2846.28	418.296
2848.21	493.271		2848.21	389.887
2850.14	460.193		2850.14	403.127
2852.07	492.784		2852.07	392.381
2854	467.523		2854	373.445
2855.92	510.036		2855.92	435.893
2857.85	498.245		2857.85	458.288
2859.78	470.478		2859.78	467.771
2861.71	465.522		2861.71	407.13
2863.64	457.751		2863.64	413.288
2865.57	467.004		2865.57	439.462
2867.49	486.122		2867.49	417.869
2869.42	507.608		2869.42	395.379
2871.35	483.893		2871.35	377.892
2873.28	525.424		2873.28	468.62
2875.21	527.98		2875.21	398.421
2877.14	474.221		2877.14	443.675
2879.07	421.19		2879.07	438.94
2880.99	458.579		2880.99	402.555
2882.92	446.146		2882.92	443.395
2884.85	445.47		2884.85	416.43
2886.78	420.038		2886.78	391.499
2888.71	446.87		2888.71	370.135
2890.64	487.201		2890.64	421.708
2892.57	401.234		2892.57	401.2
2894.49	474.024		2894.49	372.046
2896.42	453.523		2896.42	378.823
2898.35	466.883		2898.35	480.306
2900.28	499.92		2900.28	453.998
2902.21	488.381		2902.21	430.248
2904.14	451.748		2904.14	424.367
2906.06	470.133		2906.06	418.481
2907.99	418.655		2907.99	409.311
2909.92	492.288		2909.92	358.609
2911.85	415.218		2911.85	352.531
2913.78	507.464		2913.78	457.454
2915.71	438.45		2915.71	374.429
2917.64	349.789		2917.64	392.683
2919.56	430.507		2919.56	499.587
2921.49	516.929		2921.49	438.644
2923.42	450.92		2923.42	381.748
2925.35	427.26		2925.35	398.812
2927.28	480.715		2927.28	434.006
2929.21	500.283		2929.21	438.142
2931.14	448.259		2931.14	415.478
2933.06	402.792		2933.06	439.789
2934.99	396.972		2934.99	353.598
2936.92	525.207		2936.92	401.632
2938.85	460.888		2938.85	404.567
2940.78	484.45		2940.78	383.849
2942.7	477.802		2942.7	440.489
2944.63	480.876		2944.63	479.8
2946.56	467.303		2946.56	413.761
2948.49	505.944		2948.49	424.463
2950.42	446.33		2950.42	376.673
2952.35	392.72		2952.35	390.328
2954.28	468.343		2954.28	478.882
2956.2	472.375		2956.2	426.708
2958.13	495.791		2958.13	478.485
2960.06	481.576		2960.06	443.519
2961.99	443.82		2961.99	452.849
2963.92	451.099		2963.92	467.537
2965.85	458.198		2965.85	405.927
2967.78	441.421		2967.78	358.982
2969.7	474.084		2969.7	403.136
2971.63	518.367		2971.63	414.832
2973.56	504.167		2973.56	411.909
2975.49	462.658		2975.49	428.793
2977.42	473.6		2977.42	436.192
2979.35	489.393		2979.35	352.213
2981.28	454.383		2981.28	413.065
2983.2	475.885		2983.2	458.45
2985.13	480.462		2985.13	451.034
2987.06	461.735		2987.06	396.247
2988.99	415.683		2988.99	312.59
2990.92	443.076		2990.92	370.337
2992.84	494.752		2992.84	444.998
2994.77	453.773		2994.77	461.203
2996.7	415.663		2996.7	438.277
2998.63	428.933		2998.63	449.911
3000.56	418.425		3000.56	444.009
3002.49	450.061		3002.49	441.113
3004.42	444.437		3004.42	448.052
3006.34	494.252		3006.34	426.53
3008.27	505.961		3008.27	420.575
3010.2	454.558		3010.2	395.937
3012.13	467.504		3012.13	435.055
3014.06	504.778		3014.06	428.255
3015.99	459.454		3015.99	375.055
3017.92	491.529		3017.92	394.167
3019.84	425.003		3019.84	398.057
3021.77	425.176		3021.77	444.783
3023.7	504.706		3023.7	479.944
3025.63	532.604		3025.63	436.227
3027.56	459.838		3027.56	380.63
3029.49	416.269		3029.49	334.503
3031.41	455.654		3031.41	377.554
3033.34	495.67		3033.34	418.605
3035.27	460.164		3035.27	383.048
3037.2	492.357		3037.2	405.146
3039.13	482.192		3039.13	454.426
3041.06	437.868		3041.06	439.83
3042.99	474.913		3042.99	357.075
3044.91	490.026		3044.91	440.264
3046.84	471.781		3046.84	404.742
3048.77	484.563		3048.77	369.007
3050.7	459.202		3050.7	340.487
3052.63	400.201		3052.63	424.656
3054.56	453.467		3054.56	369.801
3056.49	490.592		3056.49	351.081
3058.41	434.253		3058.41	376.591
3060.34	428.144		3060.34	428.978
3062.27	436.86		3062.27	440.205
3064.2	408.624		3064.2	378.633
3066.13	468.356		3066.13	368.8
3068.06	458.859		3068.06	388.721
3069.98	421.956		3069.98	378.236
3071.91	457.702		3071.91	432.278
3073.84	424.234		3073.84	443.108
3075.77	442.272		3075.77	369.346
3077.7	378.005		3077.7	335.2
3079.63	437.955		3079.63	473.164
3081.55	479.744		3081.55	451.868
3083.48	489.776		3083.48	376.758
3085.41	474.701		3085.41	419.49
3087.34	441.104		3087.34	451.725
3089.27	368.003		3089.27	383.459
3091.2	377.558		3091.2	378.588
3093.13	444.915		3093.13	413.928
3095.05	497.996		3095.05	406.542
3096.98	545.098		3096.98	478.668
3098.91	447.384		3098.91	432.928
3100.84	396.67		3100.84	411.361
3102.77	428.055		3102.77	375.873
3104.7	373.673		3104.7	393.048
3106.62	445.942		3106.62	383.43
3108.55	476.921		3108.55	403.895
3110.48	450.087		3110.48	438.87
3112.41	441.652		3112.41	401.423
3114.34	481.011		3114.34	411.322
3116.27	437.828		3116.27	376.534
3118.2	456.552		3118.2	472.35
3120.12	454.284		3120.12	435.767
3122.05	495.561		3122.05	457.132
3123.98	441.722		3123.98	406.705
3125.91	449.428		3125.91	411.658
3127.84	474.129		3127.84	443.726
3129.77	468.472		3129.77	443.281
3131.7	476.441		3131.7	440.444
3133.62	465.875		3133.62	427.652
3135.55	425.503		3135.55	403.709
3137.48	441.955		3137.48	465.486
3139.41	416.255		3139.41	440.05
3141.34	409.16		3141.34	374.235
3143.27	484.988		3143.27	366.057
3145.19	488.976		3145.19	367.376
3147.12	477.075		3147.12	469.816
3149.05	426.64		3149.05	458.484
3150.98	441.999		3150.98	381.21
3152.91	473.248		3152.91	406.562
3154.84	433.024		3154.84	415.961
3156.76	397.319		3156.76	423.209
3158.69	469.089		3158.69	477.53
3160.62	469.625		3160.62	423.108
3162.55	411.947		3162.55	479.233
3164.48	428.341		3164.48	426.426
3166.41	445.501		3166.41	402.311
3168.34	438.144		3168.34	370.958
3170.26	386.21		3170.26	377.439
3172.19	371.023		3172.19	375.812
3174.12	469.5		3174.12	368.318
3176.05	509.967		3176.05	416.749
3177.98	408.029		3177.98	447.515
3179.91	456.378		3179.91	477.309
3181.84	444.225		3181.84	364.937
3183.76	401.524		3183.76	354.564
3185.69	497.09		3185.69	403.556
3187.62	448.589		3187.62	394.051
3189.55	382.845		3189.55	344.167
3191.48	452.535		3191.48	401.686
3193.41	460.389		3193.41	411.093
3195.33	418.175		3195.33	449.914
3197.26	450.9		3197.26	450.684
3199.19	397.95		3199.19	395.611
3201.12	418.025		3201.12	434.591
3203.05	473.273		3203.05	357.644
3204.98	406.634		3204.98	364.762
3206.91	455.196		3206.91	348.041
3208.83	466.834		3208.83	405.778
3210.76	448.01		3210.76	396.848
3212.69	475.279		3212.69	414.591
3214.62	407.769		3214.62	394.464
3216.55	374.865		3216.55	450.723
3218.48	411.526		3218.48	441.43
3220.41	404.673		3220.41	379.077
3222.33	437.638		3222.33	403.715
3224.26	451.112		3224.26	436.271
3226.19	465.887		3226.19	404.221
3228.12	483.998		3228.12	426.906
3230.05	439.75		3230.05	419.736
3231.97	454.056		3231.97	465.557
3233.9	415.333		3233.9	438.014
3235.83	422.417		3235.83	373.703
3237.76	451.194		3237.76	428.749
3239.69	448.113		3239.69	404.959
3241.62	404.579		3241.62	320.63
3243.55	478.092		3243.55	394.297
3245.47	474.717		3245.47	416.502
3247.4	451.233		3247.4	442.881
3249.33	459.693		3249.33	383.406
3251.26	459.126		3251.26	406.865
3253.19	444.086		3253.19	417.69
3255.12	451.643		3255.12	419.621
3257.05	398.03		3257.05	385.287
3258.97	430.573		3258.97	392.611
3260.9	428.766		3260.9	398.655
3262.83	410.956		3262.83	395.401
3264.76	465.179		3264.76	419.765
3266.69	472.761		3266.69	373.798
3268.62	489.12		3268.62	413.56
3270.55	372.651		3270.55	375.206
3272.47	505.428		3272.47	406.395
3274.4	438.095		3274.4	384.719
3276.33	448.591		3276.33	365.896
3278.26	488.339		3278.26	404.833
3280.19	424.732		3280.19	347.306
3282.11	377.874		3282.11	350.109
3284.04	370.672		3284.04	360.043
3285.97	422.653		3285.97	405.067
3287.9	373.358		3287.9	376.565
3289.83	437.54		3289.83	372.422
3291.76	432.164		3291.76	388.514

## Sheet: Figure 3c
CC@Pt/C									CC@WS2/Pt1,n
B.E.(eV)	Raw	Intensity	Background	Pt0	Pt2+	Pt0	Pt2+		B.E.(eV)	Raw	Intensity	Background	Pt0	Pt2+	Pt2+	Pt0	Ptδ+	Ptδ+
80.03	3026.17	3185.08	3026.17	3039.81	3045.12	3083.53	3095.14		80.23	12810.8	13050.1	12810.8	12823.1	12827.2	12829.5	12888	12872.6	12863.7
79.98	3170.25	3188.24	3026.17	3039.97	3045.37	3084.68	3096.73		80.18	12977.4	13055.1	12810.8	12823.2	12827.4	12829.8	12889.6	12874	12865.2
79.93	3041.35	3191.13	3025.81	3039.78	3045.26	3085.5	3098.01		80.13	12734.1	13059.9	12810.4	12823	12827.2	12829.6	12890.7	12875	12866.3
79.88	2908.07	3194.45	3025.77	3039.91	3045.48	3086.68	3099.68		80.08	12813.3	13065.5	12810.6	12823.3	12827.6	12830.1	12892.6	12876.7	12868.1
79.83	2947.42	3198.2	3026.06	3040.38	3046.04	3088.24	3101.74		80.03	13000.1	13071.1	12810.5	12823.5	12827.8	12830.3	12894.3	12878.2	12869.8
79.78	2929.48	3201.98	3026.26	3040.75	3046.51	3089.74	3103.76		79.98	12713.2	13076.4	12810	12823.1	12827.5	12830.1	12895.5	12879.3	12871.1
79.73	2830.48	3205.91	3026.51	3041.18	3047.03	3091.32	3105.9		79.93	13092.6	13082.7	12810.3	12823.5	12828	12830.7	12897.6	12881.2	12873.2
79.68	2993.74	3210.21	3027	3041.86	3047.8	3093.2	3108.36		79.88	13267.4	13088.2	12809.5	12822.9	12827.5	12830.2	12898.7	12882.2	12874.4
79.63	3130.54	3214.23	3027.08	3042.13	3048.17	3094.7	3110.48		79.83	13508.6	13093.4	12808.3	12821.9	12826.5	12829.3	12899.4	12882.7	12875.3
79.58	3237.78	3218.04	3026.82	3042.06	3048.21	3095.92	3112.33		79.78	13639.7	13098.2	12806.5	12820.2	12824.9	12827.7	12899.5	12882.7	12875.5
79.53	2901.4	3221.72	3026.29	3041.72	3047.97	3096.91	3113.99		79.73	13163.7	13102.9	12804.2	12818.1	12822.9	12825.8	12899.3	12882.4	12875.5
79.48	2876.22	3226.38	3026.61	3042.23	3048.59	3098.79	3116.58		79.68	13131.6	13109.2	12803.3	12817.3	12822.2	12825.2	12900.5	12883.4	12876.9
79.43	2899.91	3231.26	3026.98	3042.81	3049.29	3100.8	3119.32		79.63	13112.3	13115.8	12802.4	12816.6	12821.6	12824.6	12901.8	12884.6	12878.5
79.38	3077.69	3236.24	3027.3	3043.34	3049.93	3102.79	3122.1		79.58	13228.4	13122.7	12801.6	12816	12821	12824.1	12903.2	12885.9	12880.3
79.33	2976.56	3240.94	3027.18	3043.42	3050.12	3104.4	3124.52		79.53	13598.8	13129.7	12800.4	12815	12820.1	12823.3	12904.4	12887	12881.9
79.28	3140.64	3246.07	3027.3	3043.76	3050.58	3106.33	3127.31		79.48	13169.8	13136	12798.3	12813.1	12818.3	12821.5	12904.7	12887.2	12882.6
79.23	3036.91	3250.97	3027.02	3043.7	3050.64	3107.9	3129.79		79.43	13142.1	13143.7	12797.3	12812.3	12817.6	12820.9	12906.2	12888.6	12884.6
79.18	3327.27	3256.32	3026.99	3043.9	3050.96	3109.8	3132.64		79.38	13184.4	13151.9	12796.4	12811.6	12816.9	12820.4	12907.9	12890.2	12886.9
79.13	3209.97	3261.14	3026.24	3043.37	3050.56	3111.04	3134.89		79.33	13975.6	13160.4	12795.4	12810.8	12816.2	12819.7	12909.6	12891.8	12889.2
79.08	2860.01	3266.47	3025.78	3043.14	3050.46	3112.65	3137.55		79.28	13366.9	13167.2	12792.2	12807.8	12813.3	12816.9	12909.2	12891.3	12889.6
79.03	3206.6	3272.9	3026.19	3043.79	3051.25	3115.21	3141.23		79.23	12806.6	13176	12790.7	12806.5	12812.1	12815.8	12910.6	12892.6	12891.8
78.98	2947.56	3278.7	3025.74	3043.58	3051.18	3116.98	3144.18		79.18	13376.4	13186.9	12790.6	12806.6	12812.4	12816.2	12913.5	12895.5	12895.7
78.93	3010.11	3285.39	3025.94	3044.02	3051.76	3119.48	3147.93		79.13	13758.8	13196.6	12789	12805.3	12811.1	12815	12915.1	12897.1	12898.3
78.88	2825.48	3292.19	3025.98	3044.32	3052.2	3121.92	3151.69		79.08	14176	13205.9	12786.5	12802.9	12808.9	12812.9	12915.8	12897.7	12900.1
78.83	3196.1	3299.74	3026.48	3045.08	3053.11	3124.91	3156.09		79.03	14033.7	13214.6	12782.8	12799.5	12805.5	12809.6	12915.4	12897.4	12901.1
78.78	3331.44	3306.64	3026.05	3044.91	3053.1	3127.07	3159.73		78.98	13186.9	13224.3	12779.4	12796.4	12802.5	12806.7	12915.5	12897.5	12902.8
78.73	2858.19	3313.52	3025.29	3044.41	3052.76	3128.99	3163.22		78.93	13381.1	13236.9	12778.3	12795.5	12801.7	12806	12918.1	12900.1	12907
78.68	3419.6	3321.92	3025.71	3045.11	3053.61	3132.2	3168.12		78.88	13712.2	13249.7	12776.7	12794.1	12800.5	12804.9	12920.3	12902.4	12911.1
78.63	3175.59	3329.26	3024.72	3044.4	3053.07	3134.12	3171.82		78.83	13493.3	13262.4	12774.2	12791.9	12798.4	12802.9	12921.7	12903.9	12914.7
78.58	3066.51	3337.58	3024.34	3044.3	3053.14	3136.76	3176.38		78.78	13273.1	13276.4	12772.3	12790.2	12796.8	12801.5	12923.9	12906.2	12919.3
78.53	3089.28	3346.58	3024.23	3044.49	3053.51	3139.81	3181.46		78.73	12711.6	13291.9	12771	12789.1	12795.9	12800.6	12926.8	12909.3	12924.9
78.48	3170.12	3355.94	3024.07	3044.62	3053.82	3142.93	3186.76		78.68	12925.5	13309.8	12771.1	12789.6	12796.4	12801.3	12931.4	12914.2	12932.6
78.43	3211.55	3365.56	3023.7	3044.56	3053.95	3145.99	3192.15		78.63	13158.9	13328.3	12770.7	12789.4	12796.4	12801.4	12935.6	12918.7	12940.3
78.38	3476.82	3375.57	3023.22	3044.4	3053.98	3149.1	3197.77		78.58	12837.8	13347.2	12769.7	12788.7	12795.8	12800.9	12939.5	12922.8	12948
78.33	3109.62	3385.43	3022.08	3043.58	3053.35	3151.69	3203.06		78.53	13204.9	13368.3	12769.5	12788.8	12796	12801.3	12944.3	12928	12957.3
78.28	3452.26	3396.78	3021.86	3043.68	3053.66	3155.37	3209.65		78.48	13377.5	13389.7	12768.3	12787.9	12795.3	12800.7	12948.5	12932.6	12966.4
78.23	3414.21	3407.88	3020.78	3042.94	3053.12	3158.36	3215.8		78.43	13523.5	13412.2	12766.7	12786.5	12794.1	12799.7	12952.4	12937	12976
78.18	3358.36	3419.73	3019.79	3042.29	3052.69	3161.64	3222.48		78.38	13245.4	13436	12764.7	12784.8	12792.5	12798.3	12956.1	12941.4	12986.3
78.13	3253.64	3432.43	3018.94	3041.78	3052.41	3165.25	3229.8		78.33	13263.8	13462.4	12763.4	12783.9	12791.7	12797.6	12960.9	12946.8	12998.5
78.08	3669.26	3446.16	3018.35	3041.55	3052.4	3169.33	3237.92		78.28	12983.2	13490.8	12762.1	12782.8	12790.8	12796.9	12965.9	12952.6	13012
78.03	3583.6	3459.69	3016.71	3040.28	3051.37	3172.59	3245.57		78.23	12998.1	13522.2	12761.5	12782.6	12790.7	12797	12972	12959.5	13027.8
77.98	3228.8	3474.33	3015.28	3039.23	3050.56	3176.3	3254.09		78.18	13307.1	13556.2	12760.8	12782.3	12790.6	12797	12978.4	12966.8	13045.3
77.93	3348.32	3490.86	3014.75	3039.08	3050.66	3181.16	3264.2		78.13	13325.2	13592.1	12759.4	12781.1	12789.6	12796.3	12984.2	12973.8	13063.9
77.88	3613.59	3508.15	3013.91	3038.63	3050.47	3185.98	3274.79		78.08	13692.7	13631.1	12757.9	12780	12788.6	12795.5	12990.4	12981.3	13084.6
77.83	3812.85	3525.95	3012.4	3037.53	3049.63	3190.43	3285.56		78.03	14341.4	13672.6	12755.4	12777.9	12786.7	12793.7	12996	12988.3	13106.9
77.78	3722.11	3544.52	3010.38	3035.92	3048.3	3194.68	3296.76		77.98	14005.7	13716.2	12751.1	12774	12783	12790.3	13000.3	12994.2	13130.1
77.73	3778.07	3564.69	3008.59	3034.56	3047.22	3199.48	3309.22		77.93	13497.5	13765	12747.8	12771	12780.2	12787.7	13006	13001.7	13157.3
77.68	3765.95	3586.23	3006.66	3033.05	3046.01	3204.49	3322.65		77.88	13751.5	13819.7	12745.8	12769.4	12778.8	12786.5	13013.5	13011.2	13189.2
77.63	3747.75	3609.44	3004.75	3031.59	3044.85	3209.91	3337.34		77.83	13559.3	13878.8	12743.1	12767.1	12776.7	12784.7	13020.8	13020.9	13224.1
77.58	3791.01	3634.47	3002.88	3030.17	3043.74	3215.77	3353.41		77.78	13543.8	13943.9	12740.9	12765.3	12775.1	12783.3	13029.2	13031.9	13263.6
77.53	3914.8	3661.32	3000.89	3028.66	3042.55	3221.96	3370.83		77.73	13750.4	14015.2	12738.8	12763.6	12773.6	12782.1	13038.2	13044	13307.6
77.48	4018.92	3689.96	2998.59	3026.84	3041.07	3228.3	3389.53		77.68	14162.8	14092.3	12736.1	12761.3	12771.6	12780.3	13047.4	13056.5	13355.7
77.43	3883.49	3720.6	2996.03	3024.76	3039.34	3234.89	3409.69		77.63	14594.9	14175.4	12732.3	12757.9	12768.4	12777.4	13056.1	13069	13407.8
77.38	4104.89	3754.04	2993.79	3023.04	3037.97	3242.36	3432.05		77.58	13875.2	14264.7	12727.3	12753.4	12764.1	12773.4	13064.4	13081.7	13464
77.33	3782.84	3789.56	2991	3020.76	3036.06	3249.85	3455.87		77.53	14529.2	14363.8	12724.2	12750.8	12761.8	12771.4	13075.5	13097.8	13527.8
77.28	3894.52	3828.74	2989	3019.3	3034.99	3258.8	3482.67		77.48	14890.4	14469.5	12719.4	12746.4	12757.7	12767.6	13085.7	13113.7	13595.5
77.23	3860.19	3870.7	2986.72	3017.57	3033.65	3268.15	3511.51		77.43	14951.7	14582.9	12713.6	12741.1	12752.6	12762.9	13095.9	13130.5	13668
77.18	3955.93	3916.04	2984.53	3015.93	3032.43	3278.35	3542.91		77.38	15060.2	14705	12707.6	12735.6	12747.4	12758	13106.9	13149.2	13746
77.13	3792.61	3964.65	2982.08	3014.07	3030.99	3289.13	3576.72		77.33	15096.1	14835.9	12701.4	12729.9	12741.9	12752.9	13118.9	13169.9	13829.2
77.08	4040.95	4017.42	2980.04	3012.62	3029.98	3301.22	3613.73		77.28	14408.5	14975.5	12695	12724	12736.3	12747.7	13131.9	13193.3	13917.1
77.03	4168.06	4073.57	2977.37	3010.56	3028.38	3313.69	3653.07		77.23	15021.5	15125.6	12690.4	12719.9	12732.6	12744.3	13148.1	13221.6	14010.8
76.98	4413.41	4133.65	2974.38	3008.19	3026.49	3326.93	3695.17		77.18	15737.1	15281.9	12684.1	12714.3	12727.2	12739.4	13164.2	13251.9	14105.7
76.93	4264.64	4197.62	2970.76	3005.22	3024.01	3340.78	3739.89		77.13	15440.2	15443.1	12676	12706.7	12720	12732.5	13180	13284.5	14199.5
76.88	4401.39	4266.74	2967.5	3002.62	3021.93	3356.36	3788.33		77.08	15529.2	15610.5	12668.6	12699.9	12713.5	12726.5	13198.3	13322.6	14292.7
76.83	4655.18	4340.52	2963.89	2999.7	3019.53	3373.1	3839.86		77.03	15696.1	15780.8	12661	12692.8	12706.8	12720.3	13218.4	13366.1	14381.3
76.78	4770.69	4418.97	2959.64	2996.15	3016.53	3390.92	3894.28		76.98	16258.4	15951.7	12652.9	12685.3	12699.7	12713.7	13240.3	13415.5	14461.5
76.73	4398.77	4502.67	2955.08	2992.31	3013.28	3410.36	3951.95		76.93	16247.7	16119.3	12643.2	12676.4	12691.1	12705.6	13263	13470.9	14528.6
76.68	4657.85	4593.11	2951.45	2989.43	3010.99	3432.92	4014.11		76.88	16245.6	16282.9	12633.6	12667.4	12682.5	12697.5	13288.6	13534.8	14580.2
76.63	4924.81	4688.94	2947.15	2985.9	3008.09	3457.3	4079.11		76.83	16003.2	16440.5	12624	12658.4	12673.9	12689.5	13317.2	13608.4	14612.9
76.58	4535.13	4790.34	2942.18	2981.72	3004.55	3483.83	4146.77		76.78	16210.2	16591.8	12615	12650.1	12666	12682.2	13349.9	13693.6	14624.7
76.53	4536.39	4899.16	2938.17	2978.53	3002.03	3514.56	4218.55		76.73	16692.6	16736.2	12605.4	12641.2	12657.6	12674.4	13386.1	13790.6	14613.2
76.48	4943.86	5014.55	2934.15	2975.35	2999.55	3548.97	4293.12		76.68	17181.9	16875.1	12594.4	12631	12647.9	12665.3	13425.5	13900	14577.6
76.43	5323.86	5135.57	2929.09	2971.16	2996.1	3586.55	4369.02		76.63	17184.5	17012.2	12582.2	12619.5	12636.8	12655	13468.9	14023.4	14519.6
76.38	5557.44	5262.27	2923.06	2966.03	2991.73	3627.98	4445.72		76.58	16974.3	17153.9	12569.9	12608	12625.8	12644.7	13518.3	14163.4	14443.1
76.33	5982.9	5394.9	2916.43	2960.32	2986.82	3674.28	4522.78		76.53	16860.7	17306.5	12558.1	12597	12615.4	12635	13575.5	14322	14352.4
76.28	5472.54	5532.8	2908.72	2953.56	2980.9	3725.71	4598.78		76.48	17753.6	17476.2	12546.6	12586.4	12605.2	12625.6	13641.2	14500	14251
76.23	5328.53	5677.91	2902.27	2948.1	2976.3	3785.45	4674.86		76.43	17735.1	17666.4	12532.7	12573.3	12592.8	12614	13714.4	14695.7	14139.9
76.18	5188.33	5828.9	2896.16	2943.01	2972.12	3853.47	4748.77		76.38	17923.9	17885.1	12518.9	12560.3	12580.3	12602.5	13799	14912.2	14025
76.13	5946.2	5985.13	2890.39	2938.3	2968.36	3930.72	4818.93		76.33	18504.3	18136.6	12504.4	12546.8	12567.4	12590.5	13896.7	15148.7	13908.5
76.08	6105.52	6143.62	2882.7	2931.7	2962.75	4015.93	4881.35		76.28	18371.2	18423.6	12488.4	12531.7	12553	12577	14008.7	15403.3	13791.8
76.03	6527.72	6305.21	2874.59	2924.72	2956.8	4111.69	4935.78		76.23	18808.1	18750.1	12472.7	12517	12538.9	12564	14139.4	15675.8	13678.4
75.98	6425.17	6468.49	2865.4	2916.69	2949.87	4218.37	4979.76		76.18	18914.8	19115.1	12455.8	12501.1	12523.7	12549.9	14290.4	15960.9	13567.9
75.93	6137.64	6634.24	2856.44	2908.94	2943.26	4338.39	5012.99		76.13	20139.7	19517.6	12438.5	12484.9	12508.2	12535.6	14465.7	16253.7	13462.1
75.88	6632.91	6802.56	2848.19	2901.94	2937.44	4473.24	5034.5		76.08	20060.1	19950.2	12418	12465.4	12489.5	12518.1	14665.9	16542.5	13358.5
75.83	7014.14	6971.35	2838.66	2893.71	2930.47	4621.87	5041.29		76.03	20265.5	20408.7	12397.5	12446.1	12471	12500.9	14898.2	16819.4	13260.8
75.78	7339.61	7141.19	2828.16	2884.55	2922.62	4785.44	5033.05		75.98	20623.8	20882.2	12376.5	12426.3	12452	12483.3	15165.5	17069.7	13168.2
75.73	7374.32	7312.71	2816.8	2874.59	2914.04	4964.66	5009.84		75.93	21314	21358.1	12354.5	12405.5	12432	12464.8	15471.1	17276.9	13080.4
75.68	7949.05	7487.46	2805.34	2864.56	2905.47	5160.63	4972.81		75.88	21938.1	21822.9	12330.6	12382.8	12410.2	12444.6	15817.7	17424.3	12996.2
75.63	7907.69	7664.86	2792.39	2853.12	2895.55	5371.85	4921.52		75.83	22396.6	22266	12304.9	12358.4	12386.9	12422.8	16208.5	17498.4	12915.5
75.58	7693	7847.05	2779.52	2841.8	2885.84	5599.15	4858.81		75.78	22670.1	22680.9	12278	12332.8	12362.2	12400	16646	17491.2	12838.6
75.53	8014.93	8034.6	2767.16	2831.06	2876.79	5841.5	4786.72		75.73	22775.8	23067.3	12250.2	12306.5	12336.9	12376.6	17131.7	17401.2	12765.5
75.48	8555.67	8225.27	2753.95	2819.53	2867.05	6094.91	4705.63		75.68	22434.1	23429.4	12222.1	12279.8	12311.4	12353	17664.8	17234.6	12696.5
75.43	8573.95	8416.39	2739.35	2806.68	2856.08	6354.91	4616.77		75.63	24061.8	23775.5	12194.9	12254	12286.8	12330.5	18242.4	17003.8	12632.2
75.38	8939.22	8605.33	2724.67	2793.82	2845.2	6617.11	4523.2		75.58	24563.4	24106.8	12163.2	12223.9	12257.9	12303.9	18850.8	16718.9	12567.2
75.33	8638.1	8785.24	2709.03	2780.07	2833.55	6873.03	4425.68		75.53	24757.7	24427.9	12130	12192.4	12227.7	12276.2	19478.7	16399	12504.1
75.28	9279.75	8949.78	2694.11	2767.12	2822.82	7114.89	4327.28		75.48	25272	24733	12096.3	12160.4	12197	12248.1	20105.6	16060.1	12443.4
75.23	8862.17	9086.63	2677.54	2752.61	2810.65	7329.1	4226.9		75.43	25237	25003.9	12061.1	12127	12165	12218.9	20700.8	15714	12383.9
75.18	8863.3	9187.55	2661.98	2739.19	2799.71	7506.37	4128.21		75.38	24909.7	25214.4	12026	12093.6	12133.2	12190.1	21228.3	15372.1	12326.9
75.13	8875.08	9240.68	2646.37	2725.82	2788.97	7634.01	4031.01		75.33	25361.5	25330.2	11991.6	12061.1	12102.3	12162.4	21647.1	15042.2	12272.8
75.08	8520.84	9237.06	2630.7	2712.47	2778.43	7702.34	3935.93		75.28	25269.1	25313.6	11955.9	12027.4	12070.3	12133.9	21914.8	14727.2	12219.3
75.03	9180.27	9172.07	2615.88	2700.09	2769	7706.24	3844.38		75.23	24849.3	25138.3	11920.3	11994	12038.6	12105.9	22002.6	14431	12167.6
74.98	9642.49	9042.18	2599.36	2686.11	2758.18	7641.77	3754.19		75.18	24547.9	24793.3	11885.8	11961.6	12008.2	12079.5	21898.1	14156.3	12118.5
74.93	9268.24	8851.65	2581.64	2671.05	2746.47	7512.95	3666.09		75.13	23879.1	24286.1	11852	11930.1	11978.6	12054.3	21608.5	13903	12071.4
74.88	8830.4	8610.61	2564.81	2657.01	2736.01	7329.69	3582.34		75.08	24011.7	23643.7	11819.9	11900.3	11951	12031.4	21161.1	13671.8	12027.2
74.83	8155.99	8330.09	2549.05	2644.16	2726.97	7102.89	3503.21		75.03	22984.8	22901.3	11787.3	11870.3	11923.2	12008.7	20592.1	13459.9	11983.5
74.78	7895.14	8022.64	2534.94	2633.11	2719.98	6845.07	3429.29		74.98	22465.2	22103.1	11757.4	11843	11898.4	11989.3	19946.7	13269.3	11943.5
74.73	8071.66	7699.09	2521.45	2622.83	2714.05	6567.03	3359.54		74.93	21504.5	21285.6	11728.8	11817.1	11875.1	11972	19262.6	13097.3	11905.5
74.68	7403.26	7368.73	2507.48	2612.22	2708.1	6278.08	3292.78		74.88	21025.5	20480.5	11702.7	11793.9	11854.6	11958	18573	12943.7	11870.8
74.63	7258.93	7042.37	2495.16	2603.44	2704.3	5989.06	3231.06		74.83	19319.8	19708.8	11677.8	11772	11835.6	11946.1	17900.4	12805.8	11837.9
74.58	6152.83	6725.4	2483.18	2595.16	2701.39	5705.42	3172.95		74.78	18920.8	18988.9	11657.4	11754.7	11821.5	11939.8	17264.3	12685.4	11810.1
74.53	6378.93	6424.98	2473.94	2589.83	2701.84	5434.39	3120.73		74.73	17924.7	18325.5	11638	11738.6	11808.8	11935.5	16671	12577.7	11783.8
74.48	6324.46	6141.09	2464.11	2584.12	2702.35	5176.03	3070.93		74.68	17533.2	17724.4	11621.2	11725.3	11799.1	11935.2	16127.3	12482.9	11760.6
74.43	5947.99	5876.37	2454.4	2578.74	2703.7	4933.05	3024.09		74.63	17092.3	17184.6	11605.4	11713.2	11790.8	11937.3	15633.4	12398.2	11738.8
74.38	5815.6	5632.74	2445.61	2574.52	2706.77	4707.41	2980.86		74.58	16066.1	16705	11590.8	11702.4	11784.2	11942	15189.1	12322.5	11718.6
74.33	5176.36	5409.97	2437.13	2570.86	2711.04	4498.96	2940.49		74.53	16155.1	16284.5	11578.8	11694.5	11780.8	11951.4	14794.1	12256.5	11701.3
74.28	4838.63	5209.14	2430.24	2569.07	2717.89	4308.81	2904.08		74.48	16731.6	15916.7	11566.6	11686.6	11777.7	11962.5	14442.6	12196.2	11684.2
74.23	5355.31	5029.07	2424.18	2568.4	2726.68	4135.79	2870.72		74.43	15942.2	15596.4	11552.8	11677.3	11773.6	11974.4	14130	12139.5	11665.7
74.18	4922.04	4866.83	2416.8	2566.74	2735.39	3976.99	2838.12		74.38	15037.9	15323.4	11541.1	11670.4	11772.3	11991.2	13856	12089.3	11649.6
74.13	4365.84	4724	2410.5	2566.49	2746.57	3833.93	2808.5		74.33	14424.9	15094	11531.8	11666.1	11774.1	12013.5	13617.4	12045.4	11636.1
74.08	4216.5	4599.97	2405.58	2567.99	2760.72	3705.94	2782.05		74.28	15109.1	14903.8	11524	11663.8	11778.4	12041.2	13409.6	12006.5	11624.5
74.03	4307.05	4492.72	2401.02	2570.25	2777.01	3590.93	2757.59		74.23	14895.3	14746.1	11514.5	11659.9	11781.7	12071.3	13225.6	11968.6	11611.2
73.98	4382.75	4400.77	2396.22	2572.71	2795.09	3487.24	2734.4		74.18	15213.4	14620.5	11505.4	11657	11786.5	12107.1	13064.5	11933.8	11598.7
73.93	4195.75	4323.24	2391.22	2575.44	2815.28	3393.81	2712.39		74.13	14713.4	14523	11495.5	11653.5	11791.6	12147.9	12921.8	11900.4	11585.5
73.88	4530.23	4260.02	2386.68	2579.14	2838.54	3310.29	2692.09		74.08	14637.3	14454	11486.9	11651.8	11799.2	12196.9	12796.9	11870.2	11573.7
73.83	4512.95	4209.11	2381.29	2582.55	2863.93	3234.39	2672.11		74.03	14362.1	14411	11478.5	11650.7	11808.3	12254	12686.3	11841.9	11562.3
73.78	4376.89	4170.8	2375.93	2586.59	2892.74	3166.04	2653.21		73.98	14624.2	14393.6	11470.8	11650.8	11819.6	12321	12588.6	11815.9	11551.8
73.73	4512.26	4144.95	2370.89	2591.63	2925.69	3104.69	2635.61		73.93	14682.9	14399.9	11462.4	11650.7	11831.9	12397.8	12500.3	11790.5	11540.7
73.68	4416.21	4130.56	2365.5	2597.05	2962.62	3048.88	2618.53		73.88	15152	14430.5	11453.8	11651.1	11845.9	12486.3	12420.6	11766.1	11529.5
73.63	4371.77	4128.03	2360.34	2603.49	3004.64	2998.46	2602.47		73.83	15616.5	14484.8	11443.9	11650.8	11860.6	12587	12347.1	11741.6	11517.2
73.58	4212.74	4137.19	2355.28	2610.91	3052.19	2952.69	2587.25		73.78	15220.1	14563.2	11432.8	11650	11876.5	12701.4	12278.8	11716.8	11503.7
73.53	4589.13	4158.42	2350.61	2619.69	3106.2	2911.27	2573.08		73.73	14767.6	14669.2	11422.7	11651	11896	12833.3	12216.9	11693.9	11491.4
73.48	4850.64	4190.55	2344.97	2628.57	3165.96	2872.38	2558.56		73.68	15001.5	14803.9	11413.7	11654	11919.8	12984.4	12161	11673.1	11480.3
73.43	4332.26	4234.18	2338.67	2637.98	3232.43	2835.86	2543.92		73.63	15149.6	14966.6	11404.1	11657.3	11946.4	13154	12108.6	11652.3	11468.7
73.38	4294.12	4291.67	2333.65	2649.99	3308.27	2803.3	2531.07		73.58	15280.8	15158.6	11394.1	11661.3	11976.5	13343.5	12059.4	11631.9	11456.8
73.33	4872.89	4362.26	2328.72	2663.55	3392.92	2773.17	2518.77		73.53	15319	15380.7	11383.8	11666	12010.7	13553.5	12013.1	11611.7	11444.5
73.28	5050.88	4444.92	2322.32	2677.28	3485.51	2743.65	2505.43		73.48	15917.4	15633.5	11373.3	11672	12050.2	13784	11969.4	11591.9	11432.2
73.23	4756.51	4541.17	2315.45	2692.4	3587.62	2715.49	2492.01		73.43	16086.8	15915.3	11361.1	11677.8	12094.4	14032.5	11926.7	11571.1	11418.4
73.18	4794.9	4652.74	2309.31	2710.32	3700.98	2689.69	2479.67		73.38	16422.5	16225.6	11348.5	11684.7	12145.7	14297.6	11885.7	11550.3	11404.2
73.13	5206.53	4779.24	2303.05	2730.51	3825.12	2665.22	2467.56		73.33	16708.5	16561.1	11335	11692.5	12205	14574.3	11845.9	11529	11389.1
73.08	5393.28	4920.1	2295.75	2752.36	3959.29	2641	2454.69		73.28	16687.5	16916.6	11320.6	11701.7	12274.7	14855.5	11807.1	11507.4	11373.2
73.03	5186.56	5076.11	2287.95	2776.85	4104.04	2617.47	2441.62		73.23	16747.9	17285.7	11306.3	11713.2	12358.2	15132.1	11770.1	11486.1	11357.5
72.98	5309.08	5248.2	2280.66	2805.48	4259.89	2595.49	2429.32		73.18	17238	17658.1	11291.8	11727.1	12458.4	15390.3	11734.3	11465	11341.6
72.93	5371.41	5435.21	2273.04	2838.07	4425.18	2574.15	2416.93		73.13	17412.2	18021	11275.9	11742.8	12578.6	15612.9	11698.6	11443	11324.4
72.88	5569.21	5636.4	2265.24	2875.54	4598.49	2553.5	2404.59		73.08	17867	18363.5	11259.5	11761.5	12724.9	15783.4	11663.7	11420.7	11306.7
72.83	5561.74	5849.94	2256.93	2918.53	4777.11	2533.14	2391.94		73.03	18411.7	18675.9	11241.8	11782.9	12902.7	15885.4	11628.8	11397.5	11287.8
72.78	5532.58	6074.19	2248.61	2968.79	4958.23	2513.5	2379.5		72.98	18984.3	18954.7	11222.7	11807.5	13119.5	15907.2	11593.3	11373.1	11267.5
72.73	6110.09	6306.04	2240.35	3027.83	5137.38	2494.59	2367.29		72.93	19573.9	19205	11202	11835.9	13383.7	15844.9	11557.3	11347.3	11245.7
72.68	6259.04	6540.1	2230.61	3095.96	5307.35	2474.83	2353.78		72.88	19968.7	19441.2	11179.6	11869.1	13704.8	15702.4	11520.6	11320.2	11222.2
72.63	6657.57	6772.71	2220.47	3176.44	5462.42	2455.24	2340.04		72.83	20219.3	19686.1	11156.1	11908.8	14093	15491.5	11483.6	11292.2	11197.7
72.58	6449.24	6998.23	2209.31	3271.17	5594.41	2435.15	2325.42		72.78	20355.1	19966.8	11131.9	11957	14558.3	15228.5	11446.6	11263.6	11172.5
72.53	7056.29	7213.54	2198.64	3384.68	5697.29	2416.05	2311.44		72.73	20633	20311.5	11107.3	12016	15109.4	14931	11410	11234.9	11146.9
72.48	7360.34	7413.05	2186.41	3518.23	5762.16	2395.85	2296.05		72.68	20511.4	20743.9	11081.9	12088.1	15751.4	14614.6	11373.2	11205.5	11120.5
72.43	7484.63	7596.19	2173.4	3676.32	5784.79	2375.28	2279.99		72.63	21696.7	21282.6	11056.7	12178.3	16485.7	14293.8	11337.3	11176.5	11094.4
72.38	7910.86	7764.8	2160.03	3863.27	5763.15	2354.76	2263.71		72.58	22283	21929.8	11028.3	12287.9	17299.8	13975.2	11298.7	11144.5	11065.1
72.33	8054.23	7922.66	2145.56	4082.32	5697.08	2333.5	2246.44		72.53	22722.7	22676.4	10998.2	12425	18170.7	13667.6	11259	11111	11034.2
72.28	7975.36	8077.9	2130.69	4338.16	5590.76	2312.18	2228.88		72.48	23607.7	23488.8	10966.9	12598.5	19052	13375.8	11218.6	11076.4	11002.1
72.23	8567.56	8240.31	2115.99	4634.76	5450.57	2291.35	2211.58		72.43	24337.7	24303	10933.2	12817.8	19866.7	13101.1	11176.2	11039.5	10967.5
72.18	9053.28	8418.11	2099.75	4973.19	5282.01	2269.3	2192.86		72.38	24570.5	25032.8	10897.4	13096.3	20514.3	12845.1	11132.1	11000.7	10931
72.13	9289.29	8620.37	2082.25	5354.88	5093.02	2246.26	2172.97		72.33	24316.4	25587.3	10860.9	13450.2	20889.2	12609.3	11087.8	10961.3	10893.7
72.08	9304.85	8853.7	2064.12	5779.12	4891.56	2222.84	2152.53		72.28	25401.4	25907.3	10824.9	13897.3	20916.2	12394.3	11044.4	10922.6	10857.1
72.03	9741.87	9120.05	2045.9	6241.49	4684.56	2199.59	2132.1		72.23	26482.4	25992.5	10786	14450.8	20579.2	12195.5	10998.4	10881	10817.5
71.98	10049.3	9412.58	2026.53	6729.91	4476.24	2175.43	2110.59		72.18	25548.5	25914.2	10744.1	15126	19935.8	12011.7	10949.8	10836.6	10774.9
71.93	9812.07	9716.82	2006.34	7225.89	4270.95	2150.66	2088.35		72.13	26375.5	25788.2	10704.5	15939.2	19091.9	11846.7	10903.8	10794.6	10734.7
71.88	9979.27	10008.2	1986.7	7701.9	4073.04	2126.64	2066.72		72.08	26624.7	25715.7	10662.7	16887	18149.4	11694.4	10855.8	10750.4	10692.2
71.83	9826.04	10249.1	1966.59	8118.28	3883.55	2102.35	2044.69		72.03	26859.2	25764.8	10620.1	17953.3	17195.2	11554.8	10807.3	10705.5	10649
71.78	10173.5	10397.3	1946.81	8431.6	3704.5	2078.58	2023.07		71.98	27070	25941	10576.7	19089.3	16285.6	11426.3	10758.4	10659.9	10605
71.73	10086.7	10411	1926.11	8599.32	3535.39	2054.05	2000.58		71.93	25539.7	26175.9	10532.7	20196.3	15452.1	11307.6	10709	10613.8	10560.4
71.68	9595.91	10265.2	1905.58	8596.21	3377.52	2029.85	1978.32		71.88	25703.6	26332.8	10492.6	21125.8	14712.6	11202.1	10663.8	10571.7	10519.8
71.63	9222.85	9958.2	1886.22	8420.69	3231.89	2006.99	1957.3		71.83	25686.7	26224.8	10452	21689.4	14065.3	11104	10618.2	10529.1	10478.6
71.58	8933.36	9511.77	1867.76	8094.72	3097.94	1985.17	1937.23		71.78	25482.5	25704.1	10411.3	21744.6	13506.5	11012.6	10572.9	10486.6	10437.4
71.53	9140.48	8964.29	1849.98	7657.21	2974.98	1964.16	1917.9		71.73	24126.7	24737.7	10371	21267.1	13028.9	10927.6	10528.1	10444.5	10396.7
71.48	8682.02	8358.7	1831.64	7151.61	2861.24	1942.72	1898.05		71.68	23226.3	23427.3	10334.3	20368.5	12626.6	10851.2	10487.1	10406	10359.4
71.43	8243.61	7736.05	1814.4	6619.63	2757.76	1922.51	1879.35		71.63	22113.4	21939.8	10299.9	19226.6	12288.3	10781.4	10448.5	10369.9	10324.5
71.38	7825.87	7126.56	1798.22	6092.17	2663.83	1903.47	1861.76		71.58	20606	20435.3	10268.3	18011.5	12005	10718.2	10413	10336.8	10292.5
71.33	7067.01	6550.38	1783.06	5590.02	2578.73	1885.56	1845.23		71.53	19557.2	19023.5	10240.7	16842.5	11769	10662.1	10381.5	10307.6	10264.5
71.28	7081.6	6019.8	1769.76	5126.21	2502.63	1869.62	1830.61		71.48	18484.1	17759.3	10215.9	15782.7	11571	10611.5	10353	10281.2	10239.1
71.23	5994.54	5538.44	1756.39	4705	2432.93	1853.71	1815.97		71.43	17549.6	16662.8	10193.8	14859.4	11404.4	10566.2	10327.4	10257.6	10216.6
71.18	5127.36	5110.16	1745.73	4330.93	2371.75	1840.6	1804.06		71.38	16281.2	15731.1	10174.1	14075.9	11263.2	10525.3	10304.3	10236.6	10196.6
71.13	5369.78	4733.09	1737.22	4002.7	2317.95	1829.74	1794.35		71.33	15385.9	14952.5	10157.8	13424.9	11143.7	10489.5	10284.8	10218.9	10179.9
71.08	4774.08	4401.46	1728.08	3715.15	2268.18	1818.33	1784.04		71.28	14448.3	14308	10143.9	12891.5	11041.4	10457.7	10267.6	10203.6	10165.5
71.03	4264.54	4113.39	1720.41	3466.9	2224.01	1808.47	1775.24		71.23	14549	13777.8	10132.4	12458.9	10953.4	10429.8	10253.1	10190.8	10153.6
70.98	3764.78	3864.41	1714.01	3253.98	2184.76	1799.96	1767.74		71.18	12858.4	13340.3	10120.6	12107.9	10874.8	10402.9	10238.4	10177.8	10141.5
70.93	3846.94	3649.98	1708.85	3072.28	2149.97	1792.77	1761.52		71.13	13259.6	12982.8	10113.3	11827.6	10808.8	10381.5	10228.3	10169.3	10133.8
70.88	3728.6	3464.33	1703.47	2916.41	2117.8	1785.42	1755.11		71.08	12770	12684.7	10104.9	11598.7	10748.3	10360.1	10217.1	10159.7	10125
70.83	3009.51	3303.9	1698.37	2783.17	2088.42	1778.43	1749		71.03	12575.4	12435.7	10097.8	11412.3	10694.8	10340.9	10207.4	10151.5	10117.6
70.78	2868.99	3166.44	1695.08	2670.6	2063.03	1773.3	1744.73		70.98	12037.7	12224.8	10091.1	11258.3	10646.6	10323	10198.3	10143.8	10110.6
70.73	2749.7	3047.22	1692.12	2574.25	2039.93	1768.58	1740.83		70.93	11687.4	12045.2	10085.9	11130.5	10604	10307.2	10190.6	10137.5	10105.1
70.68	2668.18	2943.28	1689.46	2491.39	2018.82	1764.2	1737.24		70.88	11099.7	11890.2	10081.7	11022.8	10565.9	10293.1	10184	10132.2	10100.5
70.63	2471.58	2852.08	1687	2419.69	1999.41	1760.09	1733.88		70.83	10954.3	11755.8	10078.9	10931.9	10532.5	10281.2	10179	10128.5	10097.5
70.58	2556.31	2771.87	1685.02	2357.56	1981.83	1756.51	1731.04		70.78	11200.6	11637.5	10076.6	10853.5	10502.3	10270.3	10174.4	10125.2	10094.8
70.53	2442.14	2700.22	1682.83	2302.73	1965.22	1752.77	1728		70.73	10903.2	11531.4	10073.6	10784.3	10473.9	10259.2	10169.3	10121.2	10091.5
70.48	2216.8	2636.26	1680.92	2254.44	1949.95	1749.36	1725.27		70.68	10526.7	11437	10071.4	10724.1	10448.4	10249.4	10165	10118.1	10089
70.43	2234.77	2579.11	1679.57	2211.96	1936.19	1746.56	1723.12		70.63	10338.3	11352.8	10070.2	10671.6	10425.9	10241	10161.8	10116	10087.5
70.38	2466.31	2527.25	1678.17	2173.84	1923.24	1743.76	1720.94		70.58	10153.8	11277.2	10069.5	10625.3	10405.6	10233.5	10159.1	10114.4	10086.5
70.33	2299.26	2479.4	1676.19	2138.9	1910.47	1740.41	1718.19		70.53	10364.5	11209	10069.2	10584.5	10387.4	10227	10157	10113.3	10086
70.28	2095.41	2435.95	1674.62	2107.6	1898.82	1737.52	1715.88		70.48	10421	11146.3	10068.4	10547.3	10369.9	10220.2	10154.4	10111.7	10085
70.23	2114.03	2396.51	1673.56	2079.59	1888.32	1735.18	1714.11		70.43	10394.1	11088.8	10067.5	10513.6	10353.6	10213.6	10151.7	10110	10083.8
70.18	2152.64	2360.07	1672.46	2053.97	1878.34	1732.83	1712.3		70.38	10215.7	11036	10066.6	10483.2	10338.5	10207.4	10149.1	10108.3	10082.6
70.13	1863.75	2326.27	1671.25	2030.39	1868.8	1730.42	1710.4		70.33	10176.7	10988	10066.2	10456.1	10324.9	10201.9	10147	10107.2	10082
70.08	1593.58	2295.63	1670.76	2009.42	1860.48	1728.76	1709.25		70.28	10284.4	10943.7	10065.9	10431.5	10312.3	10196.8	10145.1	10106.2	10081.5
70.03	1665.45	2267.84	1670.96	1990.81	1853.29	1727.82	1708.8		70.23	10523.4	10902.5	10065.4	10408.8	10300.3	10191.6	10143	10104.9	10080.6
69.98	1971.02	2241.85	1670.97	1973.53	1846.33	1726.73	1708.17		70.18	10055.6	10863.7	10064.1	10387.4	10288.4	10186.1	10140.3	10103	10079.2
69.93	1757.63	2216.86	1670.22	1956.82	1838.99	1724.91	1706.8		70.13	9882.85	10828.8	10064.1	10369	10278.5	10182	10138.8	10102.3	10079
69.88	1837.49	2194.03	1670	1941.85	1832.54	1723.64	1705.98		70.08	9358.51	10796.8	10064.6	10352.5	10269.6	10178.6	10137.9	10102.1	10079.3
69.83	1894.76	2172.46	1669.57	1927.77	1826.23	1722.21	1704.97		70.03	9550.84	10768.4	10066.5	10338.8	10262.8	10176.8	10138.4	10103.4	10080.9
69.78	1952.54	2152.09	1669.01	1914.54	1820.08	1720.66	1703.83		69.98	9795.03	10741.5	10067.9	10325.8	10256	10174.6	10138.4	10104.1	10082.1
69.73	1757.22	2132.79	1668.29	1902.06	1814.07	1718.99	1702.55		69.93	9928.29	10715.8	10068.6	10313.3	10249	10172	10137.8	10104.2	10082.6
69.68	1708.95	2115.11	1668.07	1890.88	1808.82	1717.84	1701.78		69.88	9840.19	10691.4	10069	10301.4	10242.2	10169.1	10136.9	10104	10082.8
69.63	1846.02	2098.58	1667.97	1880.57	1803.94	1716.83	1701.15		69.83	9575.36	10668.7	10069.6	10290.6	10236	10166.6	10136.3	10104	10083.2
69.58	1879.84	2082.66	1667.52	1870.58	1798.96	1715.5	1700.18		69.78	9868.1	10648.1	10070.9	10281.4	10230.9	10165	10136.4	10104.8	10084.3
69.53	1948.83	2067.53	1666.98	1861.13	1794.1	1714.11	1699.13		69.73	9243.55	10628	10071.5	10272.1	10225.4	10162.8	10135.7	10104.8	10084.7
69.48	1898.24	2053.03	1666.28	1852.08	1789.28	1712.57	1697.92		69.68	9236.74	10610.8	10073.7	10265.1	10221.9	10162.3	10136.8	10106.5	10086.7
69.43	1712.44	2039.4	1665.69	1843.67	1784.78	1711.17	1696.86		69.63	9735.14	10594.7	10075.9	10258.8	10218.7	10162	10137.9	10108.2	10088.8
69.38	1806.32	2026.93	1665.58	1836.2	1780.92	1710.27	1696.26		69.58	10242	10578.3	10076.8	10251.7	10214.5	10160.4	10137.7	10108.6	10089.5
69.33	1949.36	2014.87	1665.22	1828.94	1777	1709.14	1695.44		69.53	9855.28	10561.4	10076.4	10243.8	10209.2	10157.6	10136.2	10107.6	10088.9
69.28	1843.59	2003.04	1664.51	1821.73	1772.88	1707.67	1694.27		69.48	10035.1	10546.4	10077	10237.3	10205.2	10156	10135.8	10107.7	10089.3
69.23	1641.42	1992.04	1664.06	1815.16	1769.18	1706.49	1693.38		69.43	9169	10531.8	10077.1	10230.8	10200.9	10153.9	10134.9	10107.4	10089.3
69.18	1677.39	1982.06	1664.11	1809.44	1766.12	1705.84	1693		69.38	9141.66	10520.2	10079.5	10227.1	10199.2	10154.3	10136.4	10109.3	10091.5
69.13	1619.69	1972.48	1664.08	1803.95	1763.11	1705.11	1692.54		69.33	9324.15	10509.3	10082	10223.8	10197.8	10154.8	10137.9	10111.4	10093.9
69.08	1620.59	1963.49	1664.19	1798.91	1760.38	1704.54	1692.24		69.28	9126.91	10498.6	10084	10220.3	10196	10154.9	10139	10113	10095.7
69.03	1664.3	1954.92	1664.3	1794.14	1757.76	1703.99	1691.94		69.23	10086.6	10489.1	10086.6	10217.6	10195	10155.6	10140.6	10115.1	10098.1

## Sheet: Figure 3d
CC@WS2/Pt1,n			CC@WS2			W foil			WO3
Energy	Normalized xμ		Energy	Normalized xμ		Energy	Normalized xμ		Energy	Normalized xμ
10010.5	0.01433		10076.5	0.01471		10066	0.01943		10012.9	0.01434
10014	0.01335		10080.6	0.01423		10070	0.01585		10016.7	0.01312
10018.1	0.01262		10084.6	0.01331		10074.2	0.01548		10020.5	0.01172
10022.1	0.01178		10088.8	0.01222		10078.1	0.01419		10024.5	0.01181
10026.1	0.01108		10092.8	0.01161		10082.3	0.01374		10028.5	0.01065
10030.2	0.01025		10096.7	0.0105		10086.2	0.0123		10032.4	0.00994
10034.3	0.00942		10100.6	0.00958		10090.4	0.01166		10036.7	0.00905
10038.4	0.00875		10104.4	0.00882		10094.2	0.01065		10040.7	0.00804
10042.4	0.00813		10108.4	0.00795		10098.2	0.00964		10044.7	0.00727
10046.1	0.00751		10112.3	0.00726		10102	0.00911		10048.8	0.00636
10050.2	0.00668		10116.4	0.00625		10106	0.00777		10052.7	0.00596
10054.2	0.00583		10120.4	0.00561		10110	0.00739		10056.5	0.00525
10058.1	0.00503		10124.6	0.00498		10114.1	0.00592		10060.6	0.00405
10062	0.00483		10128.7	0.00443		10118.1	0.00599		10064.5	0.00397
10066	0.00401		10132.8	0.00333		10122.2	0.0051		10068.4	0.00268
10070.1	0.003		10136.8	0.00238		10126.2	0.00348		10072.4	0.00303
10074.1	0.00227		10140.7	0.00177		10130.4	0.00348		10076.5	0.00156
10078.2	0.00172		10144.7	0.00093722		10134.2	0.00234		10080.6	0.000934679
10082.2	0.001		10148.5	0.000466726		10138.3	0.00115		10084.7	0.000355893
10086.2	0.000382791		10152.2	-0.000428157		10142	0.0006387		10088.8	-0.000712935
10090.4	-0.000259313		10156.2	-0.000672739		10146.1	-0.000296063		10092.8	-0.000698602
10094.2	-0.000628315		10160.3	-0.00164		10149.9	-0.000940893		10096.7	-0.00126
10098	-0.00115		10164.3	-0.00213		10154	-0.0017		10100.7	-0.00136
10102	-0.00178		10168.5	-0.00245		10158	-0.00269		10104.4	-0.00244
10105.9	-0.00246		10172.5	-0.00315		10162.1	-0.00252		10108.2	-0.00228
10110.1	-0.00305		10176.7	-0.00329		10166.1	-0.00278		10112.4	-0.0034
10114	-0.00331		10180.6	-0.00375		10170.2	-0.0036		10116.4	-0.00345
10118.1	-0.00362		10184.6	-0.0042		10174.4	-0.0043		10120.4	-0.00414
10122.1	-0.00394		10188.5	-0.00439		10178.3	-0.00527		10124.6	-0.00426
10126.2	-0.0041		10189.5	-0.00437		10182.2	-0.00538		10128.6	-0.00391
10130.2	-0.00407		10190.5	-0.00465		10186.2	-0.00604		10132.8	-0.00406
10134.2	-0.00427		10191.4	-0.00471		10187.9	-0.00563		10136.7	-0.0045
10138.2	-0.00416		10192.4	-0.00455		10189.9	-0.00522		10140.6	-0.0034
10142.1	-0.00422		10193.3	-0.00403		10192.1	-0.00485		10144.7	-0.00373
10146	-0.00398		10194.3	-0.00356		10194	-0.00501		10148.3	-0.00347
10149.9	-0.0033		10195.2	-0.00283		10194.3	-0.00489		10152.3	-0.00204
10153.8	-0.00261		10195.7	-0.00164		10195.4	-0.00375		10156.2	-0.00183
10158	-0.00191		10196.7	8.6042e-05		10196.1	-0.00171		10160.3	-0.000669281
10162	-1.15312e-05		10197.1	0.00214		10196.5	-0.000845305		10164.4	0.00123
10166	0.00194		10198.1	0.00541		10197.5	0.00213		10168.6	0.00486
10170.1	0.00515		10198.8	0.00938		10198.2	0.00639		10172.6	0.00938
10174.2	0.00897		10199.2	0.01552		10198.5	0.01125		10176.7	0.01432
10178.2	0.01454		10199.9	0.02353		10199.2	0.01954		10180.8	0.02115
10182.3	0.02212		10200.6	0.03514		10200.2	0.0298		10184.7	0.03251
10186.2	0.03262		10201.2	0.0526		10200.9	0.04548		10188.5	0.04727
10187.9	0.03887		10201.9	0.058		10201.6	0.05673		10189.5	0.05227
10190.2	0.05044		10203	0.06482		10202	0.07085		10190.4	0.0578
10192.1	0.06167		10203.4	0.07209		10203.1	0.08858		10191.4	0.06476
10193.8	0.07533		10204.4	0.08103		10203.8	0.11262		10192.4	0.07311
10194.4	0.08356		10205.1	0.09031		10204.5	0.12253		10193.4	0.08032
10195.4	0.09288		10205.5	0.10324		10205.2	0.13472		10194.3	0.09004
10195.8	0.10077		10206.5	0.11721		10205.9	0.14889		10195.3	0.10144
10196.4	0.10975		10207.3	0.12843		10206.3	0.1648		10195.8	0.11059
10197.6	0.1237		10207.7	0.14147		10207.3	0.18275		10196.4	0.12079
10198.2	0.13944		10208.3	0.15664		10207.7	0.20346		10197.4	0.13271
10198.9	0.1588		10209	0.17399		10208.4	0.22938		10197.8	0.14732
10199.3	0.16814		10210	0.1951		10209.4	0.2566		10198.6	0.16274
10199.9	0.18649		10210.8	0.2186		10210.2	0.29209		10199.2	0.18129
10200.6	0.21179		10211.5	0.24791		10210.9	0.33352		10200.2	0.2017
10201.6	0.24259		10211.9	0.28131		10211.6	0.38368		10200.9	0.22749
10202.4	0.29392		10213	0.32205		10212.4	0.44748		10201.2	0.25849
10203.1	0.35096		10213.7	0.37396		10213	0.5249		10202.3	0.29501
10203.9	0.40059		10214.4	0.43974		10213.8	0.61559		10203	0.3387
10204.5	0.4524		10214.7	0.52031		10214.5	0.73251		10203.7	0.39433
10205.2	0.53822		10215.9	0.62091		10215.2	0.88		10204.1	0.46504
10205.9	0.65145		10216.2	0.75279		10215.6	1.05214		10205.1	0.55368
10206.6	0.76821		10216.9	0.90856		10216.3	1.24262		10205.5	0.66388
10207.4	0.98382		10217.6	1.10739		10217.3	1.43973		10206.6	0.80858
10208.1	1.24018		10218.6	1.3408		10217.7	1.62951		10207.3	0.9943
10208.4	1.40214		10219	1.57697		10218.7	1.77399		10207.7	1.22489
10209.1	1.59245		10220.1	1.80476		10219.4	1.86085		10208.4	1.49885
10210.2	1.80693		10220.8	2.00981		10220.2	1.89631		10209	1.81664
10210.9	1.94294		10221.2	2.16101		10220.9	1.88022		10210	2.14757
10211.3	1.97958		10222.2	2.23609		10221.5	1.83358		10210.8	2.42059
10212	2.00036		10222.6	2.22989		10222.3	1.75875		10211.2	2.59566
10212.8	1.92976		10223.6	2.16396		10222.9	1.6861		10212.3	2.67409
10213.8	1.8153		10224.3	2.0593		10223.7	1.60853		10213	2.69756
10214.5	1.69879		10225	1.95439		10224.4	1.53947		10213.4	2.69453
10215.2	1.59553		10225.8	1.855		10224.8	1.47865		10214.1	2.67457
10216	1.49968		10226.1	1.76531		10225.5	1.42469		10215.1	2.60907
10216.7	1.42608		10226.8	1.67926		10226.1	1.38174		10215.9	2.46868
10217.1	1.3972		10227.4	1.60606		10227.1	1.34057		10216.6	2.27531
10218.1	1.31357		10228.5	1.53833		10227.8	1.31264		10217.3	2.06707
10218.4	1.30005		10229.1	1.48062		10228.2	1.28705		10217.7	1.86543
10219.5	1.26315		10229.9	1.4304		10229.2	1.26499		10218.3	1.68392
10220.2	1.23548		10230.2	1.37949		10229.6	1.24265		10219.3	1.53679
10220.9	1.19907		10230.9	1.33229		10230.6	1.22324		10220.1	1.40893
10221.3	1.18772		10231.5	1.28394		10231	1.20761		10220.8	1.30761
10222	1.13783		10232.6	1.23925		10232	1.19032		10221.2	1.2241
10223	1.08939		10233.3	1.19801		10232.4	1.16956		10221.9	1.16577
10223.8	1.05555		10233.6	1.15974		10233.3	1.15276		10222.6	1.11633
10224.1	1.03587		10234.3	1.12813		10233.7	1.13665		10223.7	1.08291
10224.8	1.01827		10235	1.10045		10234.3	1.12175		10224.4	1.05786
10225.5	0.98048		10235.6	1.07665		10235	1.1103		10225.1	1.03825
10226.2	0.96098		10236.3	1.05484		10236	1.09862		10225.4	1.02153
10227.2	0.93967		10236.9	1.03621		10236.6	1.08776		10226.2	1.00991
10227.5	0.92961		10237.6	1.02093		10237.4	1.07906		10226.8	0.99981
10228.5	0.91847		10238.4	1.00848		10237.8	1.07183		10227.5	0.9877
10228.9	0.91506		10239	0.99845		10238.4	1.0631		10228.5	0.97644
10229.9	0.90184		10239.7	0.98953		10239.4	1.05398		10229.2	0.96897
10230.6	0.89618		10240.4	0.98171		10240.1	1.04493		10229.5	0.96066
10231	0.89419		10241.4	0.97743		10240.5	1.03624		10230.3	0.95363
10232	0.89134		10241.7	0.97142		10241.5	1.03039		10230.9	0.94538
10232.4	0.89061		10242.8	0.96781		10242.2	1.02589		10231.9	0.93971
10233	0.88933		10243.5	0.96596		10242.9	1.02181		10232.6	0.93547
10233.7	0.88757		10243.9	0.96217		10243.6	1.01814		10233	0.92791
10234.4	0.8852		10244.5	0.96036		10243.9	1.01687		10233.7	0.92478
10235.1	0.88393		10245.2	0.9587		10244.6	1.01604		10234.3	0.91893
10235.7	0.88204		10245.8	0.95606		10245.6	1.01254		10235	0.91329
10236.4	0.88124		10246.6	0.95482		10246.3	1.01435		10235.7	0.90738
10237.4	0.88125		10247.7	0.95357		10246.7	1.01259		10236.3	0.90398
10238.1	0.88203		10248	0.95345		10247.4	1.00848		10237.3	0.90347
10238.7	0.88241		10248.7	0.95291		10248.5	1.00634		10238	0.90076
10239.5	0.88321		10249.8	0.95291		10249.2	1.00208		10238.4	0.89754
10240.2	0.88507		10250.2	0.9521		10249.9	0.99931		10239.1	0.89851
10240.5	0.88598		10250.9	0.95195		10250.6	0.99783		10239.7	0.90027
10241.2	0.88682		10251.9	0.95291		10251.4	0.99806		10240.4	0.8997
10242.3	0.88914		10252.6	0.95487		10251.7	0.99577		10241.4	0.90136
10243	0.89124		10253	0.9551		10252.5	0.99525		10241.8	0.90024
10243.7	0.89508		10253.7	0.9546		10253.1	0.9948		10242.8	0.9
10244.1	0.89568		10254.4	0.9559		10254.2	0.99716		10243.2	0.90143
10244.7	0.8968		10255.4	0.9562		10254.9	0.99438		10243.9	0.9015
10245.4	0.8994		10256.2	0.96019		10255.6	0.99583		10244.6	0.90267
10246.4	0.90321		10256.9	0.96036		10256.4	0.9944		10245.3	0.90147
10247.2	0.90603		10257.3	0.96405		10257.4	0.99093		10245.9	0.8983
10247.9	0.90885		10258.4	0.96532		10258.3	0.98986		10247	0.89726
10248.7	0.9154		10259.3	0.97097		10259.2	0.9849		10247.7	0.89698
10249	0.91736		10260.3	0.97409		10260.5	0.98164		10248.4	0.89592
10249.6	0.92121		10261.4	0.97895		10261.5	0.97504		10248.8	0.89923
10250.7	0.92873		10262.5	0.98343		10262.4	0.97098		10249.8	0.90254
10251	0.93292		10263.3	0.98885		10263.4	0.96788		10250.2	0.9032
10252.1	0.94103		10264.4	0.99455		10264.5	0.9625		10251.3	0.90679
10252.9	0.94679		10265.4	1.00097		10265.5	0.96122		10252	0.9071
10253.5	0.95247		10266.4	1.00457		10266.5	0.96002		10252.3	0.91532
10253.9	0.95494		10267.4	1.01229		10267.4	0.95945		10253	0.92083
10254.9	0.96425		10268.4	1.01504		10268.4	0.96263		10253.8	0.92753
10255.6	0.96925		10269.5	1.02183		10269.5	0.96378		10254.5	0.93615
10256	0.97157		10270.4	1.02626		10270.5	0.96594		10255.1	0.9419
10257.4	0.97992		10271.4	1.03156		10271.4	0.96999		10256.2	0.94808
10258.4	0.98546		10272.4	1.0358		10272.4	0.9792		10256.9	0.95726
10259.4	0.98927		10273.4	1.04042		10273.4	0.98682		10257.6	0.96668
10260.4	0.99128		10274.3	1.04286		10274.5	0.9912		10258.4	0.97269
10261.5	0.99143		10275.4	1.04497		10275.4	0.99766		10259.4	0.98519
10262.4	0.99026		10276.3	1.04475		10276.4	1.00369		10260.4	0.99373
10263.5	0.98671		10277.3	1.04445		10277.4	1.00758		10261.4	1.00673
10264.5	0.98182		10278.2	1.04117		10278.4	1.00928		10262.5	1.01462
10265.5	0.97642		10279.2	1.0372		10279.2	1.00908		10263.5	1.02243
10266.4	0.97034		10280.2	1.0305		10280.2	1.01136		10264.4	1.02904
10267.5	0.96308		10281.2	1.02574		10281.1	1.00781		10265.4	1.03379
10268.5	0.95668		10282.1	1.02028		10282.1	1.00657		10266.5	1.03571
10269.5	0.94907		10283.1	1.01299		10283.1	1.0049		10267.5	1.03698
10270.5	0.94309		10284	1.00552		10284.1	1.00403		10268.5	1.03776
10271.5	0.9379		10285	0.99911		10285	0.99999		10269.5	1.03686
10272.5	0.93197		10286	0.99107		10286.1	0.9981		10270.4	1.03394
10273.3	0.92765		10286.9	0.98597		10287.1	0.99545		10271.4	1.03116
10274.4	0.92362		10288	0.97845		10288.1	0.99644		10272.4	1.0282
10275.3	0.9206		10289	0.97316		10289.1	0.99762		10273.5	1.02274
10276.4	0.91704		10290	0.9704		10290.1	0.99358		10274.5	1.01763
10277.3	0.91564		10291	0.96818		10291	0.99325		10275.4	1.01296
10278.4	0.91563		10291.9	0.96572		10292.1	0.99556		10276.4	1.01039
10279.3	0.91447		10293	0.96274		10293.1	0.99739		10277.4	1.00723
10280.3	0.9135		10294	0.96145		10294.1	0.99428		10278.3	1.00538
10281.2	0.91334		10295	0.96025		10295.1	0.99521		10279.3	1.00426
10282.1	0.91386		10296.1	0.9576		10296	0.99867		10280.3	1.00254
10283.1	0.91523		10297	0.95777		10297.2	0.99862		10281.1	1.00131
10284.2	0.91728		10298	0.95781		10298.1	1.00255		10282.2	1.00002
10285	0.91866		10299.1	0.95733		10299.1	1.00345		10283.1	1.00072
10286.2	0.92011		10300	0.95842		10300.2	1.00858		10284	1.00081
10287.1	0.9218		10301	0.96109		10301.2	1.00989		10285.1	1.00029
10288.1	0.92465		10302	0.96275		10302.2	1.0124		10286	0.999
10289.2	0.92738		10303.1	0.96452		10303.2	1.01082		10287	0.99775
10290.2	0.92968		10304.2	0.96709		10304.3	1.01277		10288.1	0.99683
10291.1	0.93319		10305.2	0.96857		10305.3	1.01071		10289.2	0.9971
10292.1	0.93628		10306.3	0.97147		10306.4	1.00737		10290.1	0.99712
10293.1	0.93895		10307.2	0.97428		10307.4	1.00536		10291	0.99631
10294.2	0.94229		10308.2	0.9762		10308.4	0.99993		10292	0.99374
10295.2	0.94639		10309.2	0.97805		10309.3	0.99708		10293.1	0.99558
10296.1	0.95014		10310.2	0.97899		10310.5	0.99279		10294.1	0.99296
10297.2	0.95356		10311.2	0.9813		10311.4	0.98876		10295.1	0.99236
10298.2	0.95737		10312.3	0.98423		10312.4	0.98636		10296.1	0.99417
10299.3	0.96102		10313.3	0.98804		10313.4	0.9849		10297.1	0.99313
10300.3	0.96498		10314.3	0.99032		10314.3	0.98317		10298.1	0.99185
10301.2	0.96826		10315.3	0.99316		10315.5	0.98189		10299.2	0.99258
10302.3	0.97242		10316.3	0.99626		10316.4	0.98024		10300.1	0.98935
10303.3	0.97676		10317.4	0.99922		10317.4	0.98296		10301.1	0.98808
10304.3	0.98084		10318.3	1.001		10318.3	0.98266		10302.2	0.98858
10305.4	0.98535		10319.3	1.00319		10319.3	0.98317		10303.2	0.98427
10306.3	0.9891		10320.3	1.007		10320.4	0.98613		10304.3	0.98377
10307.4	0.9931		10321.2	1.00983		10321.3	0.98813		10305.2	0.98076
10308.4	0.99577		10322.3	1.01287		10322.3	0.98732		10306.3	0.98274
10309.4	0.99948		10323.3	1.01424		10323.3	0.98948		10307.3	0.98012
10310.5	1.00266		10324.2	1.01679		10324.3	0.9903		10308.3	0.97872
10311.4	1.00494		10325.2	1.01853		10325.3	0.98832		10309.4	0.97653
10312.5	1.00648		10326.2	1.02076		10326.2	0.99113		10310.4	0.97743
10313.5	1.00859		10327.1	1.02108		10327.1	0.98956		10311.3	0.97469
10314.5	1.01143		10328.1	1.0234		10328	0.99694		10312.5	0.97309
10315.5	1.01144		10329	1.02421		10329	0.99527		10313.3	0.97149
10316.5	1.01137		10330	1.02395		10330.1	0.99396		10314.4	0.97355
10317.5	1.01199		10331.1	1.02425		10331	0.99598		10315.4	0.97117
10318.3	1.0123		10331.9	1.02326		10332	0.99562		10316.4	0.9736
10319.4	1.01247		10332.8	1.0229		10332.9	0.99689		10317.5	0.97536
10320.3	1.01293		10333.9	1.02246		10334	0.99737		10318.3	0.97277
10321.4	1.01272		10334.9	1.02199		10335	0.99881		10319.4	0.97394
10322.3	1.01111		10335.9	1.02039		10335.9	1.00117		10320.3	0.97323
10323.3	1.00995		10336.9	1.01907		10336.9	0.99965		10321.4	0.97527
10324.3	1.00901		10337.8	1.01684		10338.1	1.00027		10322.3	0.97617
10325.3	1.00831		10338.9	1.01607		10339	1.00002		10323.3	0.97618
10326.2	1.00648		10339.8	1.01403		10340.1	1.00346		10324.3	0.97591
10327.2	1.00472		10341	1.01173		10341	1.00216		10325.3	0.97563
10328.1	1.00367		10342	1.00929		10342	1.00597		10326.2	0.97661
10329.1	1.00119		10343	1.00671		10343.1	1.006		10327.2	0.97854
10330.1	0.99869		10344	1.00523		10344	1.00838		10328	0.97676
10331	0.99731		10345	1.00318		10345.2	1.00994		10329.1	0.97871
10332	0.99576		10346	1.00055		10346.1	1.01271		10330.1	0.97845
10333	0.99466		10347	0.99975		10347.1	1.01365		10331	0.97978
10334	0.99287		10348	0.99624		10348	1.01389		10332	0.9816
10335.1	0.99115		10349.1	0.99517		10349.2	1.01886		10333	0.9799
10336.1	0.98947		10350.2	0.99466		10350.2	1.01982		10334	0.98098
10337	0.98885		10351.2	0.99246		10351.2	1.0196		10335	0.98225
10338.1	0.98755		10352.2	0.99144		10352.3	1.02246		10336	0.98435
10339.1	0.98625		10353.2	0.98983		10353.3	1.02276		10336.9	0.98629
10340.1	0.98536		10354.2	0.98853		10354.2	1.02188		10337.9	0.98582
10341.1	0.98527		10355.1	0.98711		10355.3	1.02295		10339	0.98764
10342.1	0.98555		10356.2	0.98551		10356.3	1.02182		10340	0.98928
10343.1	0.98504		10357.2	0.98442		10358.1	1.02179		10341	0.98773
10344.2	0.98444		10358.3	0.98408		10360.3	1.0206		10342.1	0.99125
10345.2	0.98388		10360.4	0.98381		10362.5	1.0214		10343.1	0.99173
10346.1	0.98383		10362.4	0.98408		10364.4	1.02003		10344.1	0.99373
10347.2	0.98422		10364	0.98214		10366.1	1.02082		10345	0.99322
10348.1	0.98405		10366.3	0.98366		10368	1.01573		10346	0.99391
10349.3	0.98391		10368.3	0.98335		10370.4	1.01336		10347.1	0.99678
10350.3	0.98351		10370.3	0.98251		10372.2	1.00839		10348.1	0.99603
10351.3	0.98266		10371.9	0.97954		10374.1	1.00736		10349.1	1.00001
10352.3	0.98276		10374.2	0.98169		10376.1	1.00407		10350.2	0.99967
10353.4	0.98342		10376.1	0.9805		10378	1.00253		10351.2	0.99831
10354.4	0.98248		10378	0.98131		10380.1	0.99639		10352.3	0.99879
10355.4	0.9833		10379.7	0.98002		10381.7	0.99529		10353.3	0.99986
10356.4	0.9838		10382	0.98087		10384	0.9936		10354.3	1.00059
10358.4	0.98405		10383.9	0.98121		10386	0.98827		10355.2	1.00248
10360.5	0.98691		10386	0.98133		10388	0.98845		10356.3	1.00299
10362.5	0.99049		10388.1	0.98163		10389.9	0.98368		10357.3	1.00687
10364.3	0.99162		10390	0.98387		10392.2	0.98332		10358.4	1.00414
10366.5	0.99428		10391.8	0.98552		10394.2	0.98391		10360.5	1.00398
10368.4	0.99744		10394.1	0.98874		10396.2	0.98687		10362.4	1.00528
10370.2	1.00002		10396.1	0.99103		10398	0.98776		10364.4	1.00423
10372.3	1.00389		10398.2	0.99378		10400.1	0.98787		10366.4	1.00647
10374.2	1.00612		10399.9	0.99667		10402.5	0.98895		10368.5	1.00655
10375.9	1.0082		10402.3	0.99926		10404.4	0.98843		10370.3	1.00689
10378.1	1.01194		10404	1.00192		10406.3	0.98863		10372.2	1.00651
10380.2	1.01439		10406.4	1.00587		10408.5	0.98838		10374.2	1.00907
10382.1	1.01587		10408.1	1.00617		10410.3	0.99479		10375.9	1.00681
10384	1.01839		10410.4	1.00885		10412.3	0.99613		10378.1	1.00645
10386.1	1.02		10412.3	1.01166		10414.3	0.99606		10380	1.00662
10388	1.02068		10414	1.01316		10416.3	0.99378		10382.1	1.00508
10390.2	1.01993		10416.3	1.01546		10418.3	0.99441		10384	1.00552
10392.3	1.01987		10418	1.0169		10420.1	0.99589		10386.1	1.0038
10394	1.02026		10420.1	1.01746		10421.8	1.00454		10388	1.00256
10396.4	1.01912		10422	1.01744		10423.9	1.01676		10389.9	1.00116
10398.2	1.01682		10423.9	1.01586		10426	1.02245		10392.2	1.00067
10400.5	1.01608		10426	1.0158		10428	1.03188		10393.8	0.99818
10402.4	1.01387		10427.9	1.01475		10430	1.03744		10396.3	0.99689
10404.4	1.01132		10430	1.01349		10431.7	1.04274		10398.3	0.99694
10406.5	1.00914		10431.9	1.01109		10433.7	1.04465		10400.3	0.99508
10408.5	1.00665		10434	1.00857		10435.8	1.04185		10402.3	0.99277
10410.4	1.00597		10436.1	1.00645		10437.8	1.03832		10404.4	0.99451
10412.4	1.00402		10438.1	1.00388		10439.9	1.02915		10406.1	0.99171
10414.2	1.00178		10439.9	1.00175		10442	1.01486		10408.5	0.99224
10416.4	1.0006		10441.8	1.00001		10444.1	1.0062		10410.4	0.99089
10418.3	0.99823		10444.2	0.99856		10446.4	0.9903		10412.5	0.99102
10420.3	0.99578		10446	0.99616		10448.2	0.98169		10414.4	0.99136
10422.1	0.99492		10448.3	0.99375		10450.1	0.9759		10416	0.99014
10423.8	0.99224		10450.3	0.9927		10452.1	0.97858		10418.3	0.99234
10426	0.99256		10452.3	0.99158		10454.4	0.97506		10420.2	0.99081
10427.8	0.99111		10454.4	0.99054		10456.5	0.97699		10422	0.99228
10430.1	0.99044		10456.4	0.98929		10458.4	0.97809		10424.1	0.99151
10432.1	0.98936		10458.3	0.98856		10460.3	0.98241		10426.1	0.99346
10434.1	0.98922		10460	0.98788		10462.3	0.98372		10428.1	0.99385
10436.2	0.98947		10462.3	0.98741		10464.3	0.98518		10430	0.99345
10438.3	0.98941		10464.3	0.98706		10466.2	0.98747		10432	0.9943
10440.2	0.98938		10466.2	0.9869		10468.1	0.98558		10434.1	0.99305
10441.9	0.98949		10467.8	0.98732		10470	0.9867		10436.2	0.99649
10444.3	0.99098		10470	0.98746		10471.8	0.99127		10438.2	0.99579
10446.3	0.99119		10472	0.98827		10473.8	0.99656		10439.8	0.99602
10448.4	0.99198		10474.1	0.98913		10475.7	0.99465		10442.3	0.99444
10450.5	0.99413		10476	0.99102		10478	0.99907		10444.3	0.99722
10452.4	0.99538		10477.7	0.99121		10480	1.00246		10446.3	0.99565
10454.4	0.99659		10480	0.99258		10482	1.00505		10448.4	0.99582
10456.1	0.99753		10481.7	0.9941		10484	1.00435		10450.3	0.99628
10458.4	0.99906		10483.8	0.99614		10485.8	1.00306		10452.6	0.99658
10460	1.00087		10485.8	0.99863		10487.8	1.00606		10454.2	0.9958
10462.3	1.00173		10487.7	1.00007		10490.3	1.00999		10456.5	0.99505
10464.1	1.00157		10490.2	1.00082		10492.3	1.00746		10458.4	0.99647
10466.2	1.00181		10492.2	1.00367		10494.3	1.00928		10460.2	0.99751
10468.1	1.00377		10494	1.00504		10496.2	1.01108		10462.4	0.99953
10470	1.00396		10496.1	1.00552		10498.2	1.0154		10464.3	0.99724
10472	1.00496		10498	1.00759		10500.1	1.014		10466.2	0.99785
10473.7	1.00523		10500.4	1.0081		10502.1	1.0174		10467.8	1.00038
10476	1.00433		10502.4	1.00883		10504.1	1.01822		10470.1	0.99995
10477.7	1.00472		10504.2	1.0106		10506.4	1.01818		10472.1	1.00039
10480	1.00417		10506.4	1.01103		10509.2	1.01764		10474.1	1.00194
10481.9	1.00323		10508.3	1.01096		10512.3	1.01869		10475.7	1.00314
10484.1	1.00249		10511.3	1.01071		10514.9	1.01383		10478.1	1.00506
10485.9	1.00143		10514.3	1.01158		10518.1	1.01351		10480.1	1.00397
10488.2	1.00052		10517.1	1.01048		10520.9	1.00996		10482.1	1.00367
10490.2	0.99956		10519.9	1.01052		10524	1.00588		10483.8	1.00565
10492.1	0.99825		10522.9	1.01073		10527	1.00376		10486.2	1.00723
10494.4	0.99779		10525.9	1.00895		10530.1	0.99892		10488.1	1.00701
10496.3	0.99703		10528.9	1.00781		10533.1	0.9945		10490.1	1.00689
10498.3	0.99497		10531.8	1.00629		10536.2	0.99222		10492.3	1.00667
10500.4	0.99338		10535	1.00386		10539.3	0.99041		10494.1	1.00319
10502.4	0.99298		10538.3	1.0017		10542.2	0.98975		10496.4	1.00608
10504.4	0.99235		10541.2	1.00253		10545.4	0.98639		10498	1.00496
10506.1	0.99243		10544.3	1.00061		10548.2	0.98465		10500.5	1.00339
10509.1	0.9924		10547.4	0.99965		10551.4	0.98513		10502.5	1.00414
10512.2	0.99094		10550.3	0.99877		10554.2	0.98527		10504.6	1.00126
10515.1	0.98999		10553.3	0.99794		10557.3	0.9877		10506.1	1.003
10518.1	0.98905		10556.3	0.99659		10560.1	0.99368		10508.2	1.00218
10520.8	0.98806		10559	0.99677		10563.1	0.99432		10511.2	1.00103
10524	0.98727		10562	0.99554		10566	0.99854		10514.1	1.00057
10526.9	0.98705		10564.9	0.99739		10568.8	1.00062		10517.1	0.99952
10530.1	0.98707		10567.8	0.99687		10572	1.00292		10520.1	1
10533	0.98678		10570.9	0.99786		10575	1.00697		10523	0.9994
10536.1	0.98759		10573.8	0.99736		10578	1.00705		10526.1	0.99968
10539.2	0.98671		10576.9	0.99904		10580.9	1.00947		10529.1	0.99948
10542.3	0.98629		10580	1.00011		10584	1.01285		10532.1	0.99983
10545.4	0.98691		10583	0.99853		10587	1.011		10535	1.00104
10548.2	0.98603		10586	0.99896		10590.2	1.014		10538.3	1.00149
10551.2	0.98645		10589.1	0.99893		10593.1	1.01318		10541.1	1.00064
10554.3	0.98731		10592.2	0.99894		10596.3	1.0124		10544.3	1.00311
10557.2	0.98802		10595.1	0.99927		10599.2	1.00906		10547.5	1.00182
10560.1	0.9887		10598.1	1.00062		10602.2	1.00447		10550.5	0.99986
10563.1	0.98939		10601.2	1.00092		10605.2	1.00191		10553.5	1.00124
10566	0.99004		10604	1.00057		10608.2	1.00078		10556.4	1.00154
10568.8	0.99068		10607	1.00058		10610.9	0.99938		10559.3	1.00064
10572	0.99138		10610.1	1.00135		10613.9	0.99739		10562.2	1.00105
10574.9	0.992		10612.9	1.00079		10616.6	0.99775		10565	1.00238
10578	0.99266		10615.7	1.00093		10619.9	0.9965		10568.1	1.0007
10580.8	0.99323		10618.8	1.00061		10622.8	0.99238		10570.9	1.00067
10584	0.99387		10621.7	1.00199		10625.8	0.9927		10573.9	1.00114
10587.1	0.99448		10624.8	1.00127		10628.7	0.98928		10577	1.00208
10590.2	0.99509		10627.9	1.00152		10631.8	0.99052		10580.1	1.00144
10593.1	0.99563		10630.9	1.00162		10635	0.99137		10583	0.99957
10596.4	0.99622		10633.9	1.00111		10638	0.99369		10586	1.00044
10599.3	0.99675		10637	0.99994		10641.1	0.99555		10589.2	1.00006
10602.1	0.99726		10639.9	1.00062		10644	0.99769		10592.3	1.00058
10605.3	0.99779		10642.9	1.00099		10647.2	0.996		10595.3	0.99893
10608.1	0.99827		10645.9	0.9994		10650	1.00018		10598.3	0.99995
10611.1	0.99875		10649.2	0.99939		10653.2	0.99951		10601.3	1.00009
10613.9	0.9992		10651.9	0.99985		10655.9	0.99863		10604.2	1.00156
10616.8	0.99966		10655.1	0.99972		10659	1.00286		10607	1.00096
10619.8	1.00011		10657.9	0.99932		10661.7	1.00208		10610.1	0.99987
10622.8	1.00055		10660.7	0.9991		10664.7	1.00579		10613.1	1.00028
10625.7	1.00096		10663.7	0.99904		10667.6	1.00376		10615.9	1.0007
10628.7	1.00138		10666.5	0.99926		10670.7	1.00284		10618.7	1.00051
10631.8	1.00179		10669.7	0.99953		10673.6	1.00361		10621.9	0.99984
10635.1	1.00221		10672.6	0.9987		10676.8	1.00101		10624.9	0.99985
10638.1	1.00259		10675.7	1.00022		10679.9	1.0036		10627.7	1.00068
10641.2	1.00296		10678.7	1.00004		10682.8	1.006		10631	1.00016
10644.1	1.0033		10681.7	0.99994		10686	1.00422		10633.9	0.99893
10647.2	1.00365		10684.9	0.99875		10688.9	1.00452		10637	0.99765
10650.1	1.00397		10688	0.99746		10692.1	1.00328		10640	0.99952
10653.1	1.00427		10691	0.99798		10695.1	1.00307		10643	0.99898
10656	1.00457		10694.1	0.99806		10698	1.0003		10646	0.9997
10659	1.00485		10697	0.99899		10701	1.00079		10649.3	0.99985
10661.8	1.00511		10700.1	0.99826		10703.9	0.99876		10652	1.00012
10664.8	1.00537		10702.9	0.99867		10706.9	0.99799		10655.2	0.99927
10667.8	1.00561		10705.9	0.99796		10709.7	0.99384		10658.1	0.99896
10670.8	1.00585		10708.7	0.9987		10712.7	0.99636		10660.8	0.99905
10673.7	1.00607		10711.5	0.99707		10715.6	0.99627		10663.8	0.99835
10676.5	1.00627		10714.6	0.99759		10718.5	0.993		10666.8	0.99901
10679.7	1.00648		10717.5	0.99641		10721.6	0.99444		10669.8	1.00026
10682.7	1.00667		10720.6	0.99745		10724.7	0.99394		10672.7	1.00115
10685.9	1.00685		10723.6	0.99765		10727.6	0.99318		10675.8	1.00046
10689	1.00702		10726.6	0.99859		10730.7	0.99297		10678.8	1.00045
10692	1.00716		10729.7	0.9995		10733.8	0.99365		10681.9	1.0017
10695	1.0073		10732.7	0.99946		10736.7	0.99252		10685	1.00024
10698	1.00742		10735.8	0.9999		10739.9	0.99313		10687.9	1.0014
10701	1.00752		10739.1	0.99999		10743	0.99118		10690.9	1.00012
10703.9	1.00762		10741.8	0.99936		10745.8	0.99211		10694	0.99898
10706.8	1.0077		10744.8	0.99921		10749	0.99409		10697.2	1.00076
10709.7	1.00777		10747.8	0.99923		10752	0.99537		10700.2	1.00013
10712.7	1.00782		10750.8	0.99977		10754.8	0.99795		10702.9	1.00178
10715.5	1.00787		10753.8	1.0009		10757.8	0.99811		10706	1.00006
10718.5	1.0079		10756.8	1.00141		10760.6	1.00032		10708.9	1.00041
10721.6	1.00792		10759.7	1.00192		10763.6	1.00105		10711.8	0.99988
10724.7	1.00793		10762.5	1.00101		10766.3	1.00094		10714.7	1.00066
10727.7	1.00792		10765.5	1.00151		10769.4	1.00021		10717.6	1.00067
10730.7	1.00791		10768.5	1.00158		10772.3	1.00028		10720.6	1.00005
10733.7	1.00788		10771.5	1.00084		10775.5	0.99904		10723.6	1.00153
10736.9	1.00783		10774.6	1.00083		10778.4	1.00134		10726.7	1.00012
10740	1.00777		10777.6	1.00053		10781.5	0.99942		10729.8	0.99801
10743	1.0077		10780.7	1.00025		10784.7	1.00239		10732.9	0.99962
10745.8	1.00762		10783.8	0.9995		10787.7	1.00288		10735.8	1.00019
10748.8	1.00753		10786.7	1.00054		10790.8	1.00153		10739.1	1.00095
10751.9	1.00742		10789.9	1.00149		10793.8	1.00214		10742	0.9999
10754.9	1.00729		10792.9	1.00171		10796.9	1.00344		10745	0.99995
10757.7	1.00717		10796	1.00052		10799.8	1.00045		10748	1.00096
10760.7	1.00703		10799	1.0008		10802.6	1.00066		10751	1.00182
10763.3	1.00689		10801.9	1.00037		10805.6	0.99819		10754.1	0.99946
10766.4	1.00672		10804.9	0.99892		10809.6	1.00122		10756.9	0.99991
10769.5	1.00652		10807.7	0.99796		10813.2	1.00309		10759.9	1.00007
10772.3	1.00634		10811.7	0.99837		10817.3	1.0066		10762.7	1.00035
10775.6	1.00612		10815.6	1.00029		10821.2	1.00839		10765.7	0.99932
10778.6	1.00589		10819.6	0.9999		10825.3	1.0087		10768.6	0.99986
10781.6	1.00566		10823.5	0.99909		10829.5	1.00535		10771.4	0.99918
10784.7	1.0054		10827.4	0.99782		10833.4	1.00415		10774.6	1.00003
10787.8	1.00513		10831.4	0.99804		10837.6	1.00138		10777.8	0.99954
10790.9	1.00485		10835.6	0.9944		10841.4	0.99554		10780.7	0.99801
10793.9	1.00456		10839.7	0.99607		10845.8	0.99653		10783.8	0.99945
10796.9	1.00427		10843.8	0.99598		10849.8	0.99033		10786.8	0.99912
10799.8	1.00396		10847.9	0.99636		10853.5	0.99015		10790	0.9997
10802.7	1.00365		10851.9	0.99633		10857.6	0.98629		10793.1	0.99945
10805.7	1.00332		10856	0.99568		10861.3	0.98509		10796.1	1.00037
10809.3	1.00289		10859.5	0.99703		10865.3	0.98585		10799	0.99906
10813.5	1.00239		10863.3	0.99684		10869.2	0.98757		10802	1.00051
10817.5	1.00188		10867.5	0.99804		10873.3	0.98541		10805	0.99992
10821.5	1.00133		10871.6	0.99858		10877.5	0.98742		10807.9	0.99971
10825.5	1.00077		10875.3	0.99885		10881.5	0.99235		10811.5	1.00008
10829.3	1.00022		10879.4	0.99874		10885.7	0.9928		10815.7	0.99889
10833.4	0.99961		10883.6	0.9991		10889.8	0.99727		10819.7	1.00115
10837.7	0.99894		10887.8	0.9992		10893.6	1.00428		10823.7	1.0002
10841.7	0.99828		10892	0.99942		10897.9	1.00639		10827.8	0.99949
10845.7	0.99762		10896	1.00145		10901.7	1.01064		10831.7	0.99985
10849.7	0.99693		10900.1	1.00109		10905.6	1.01054		10836	1.00086
10853.6	0.99622		10903.9	1.00184		10909.7	1.00968		10839.9	0.99905
10857.6	0.99548		10907.9	1.00257		10913.3	1.007		10843.9	1.00009
10861.5	0.99473		10911.8	1.00256		10917.5	1.00567		10848	0.99955
10865.4	0.99397		10915.7	1.00217		10921.5	1.00753		10852	0.99996
10869.2	0.99322		10919.6	1.00253		10925.5	1.00228		10856	1.00084
10873.2	0.99238		10923.6	1.00277		10929.7	1.0016		10859.7	0.99952
10877.5	0.99147		10927.7	1.00178		10933.7	1.0025		10863.7	0.99823
10881.5	0.99059		10931.7	1.00175		10937.9	1.00471		10867.6	0.99852
10885.5	0.9897		10935.6	1.0019		10942	1.0038		10871.4	0.99686
10889.7	0.98874		10940	1.00185		10945.8	1.00543		10875.4	0.9986
10893.7	0.98778		10944.1	1.00147		10949.9	1.0044		10879.8	1.00075
10897.8	0.9868		10948.2	1.00193		10953.9	1.00516		10883.7	0.9993
10901.8	0.9858		10952.2	1.0022		10957.9	1.00336		10887.7	1.00126
10905.6	0.98483		10956.1	1.00174		10961.7	1.00153		10892	1.00056
10909.5	0.98382		10960	1.00115		10965.6	0.9976		10896.1	1.00207
10913.3	0.98282		10964.1	1.00084		10969.4	0.99436		10900	1.0009
10917.2	0.98179		10967.7	1.00235		10973.6	0.99076		10903.8	0.99964
10921.4	0.98063		10971.8	1.00251		10977.6	0.98885		10907.8	1.00012
10925.3	0.97953		10975.6	1.00323		10981.5	0.99048		10912	0.99954
10929.5	0.97833		10979.6	1.00297		10985.7	0.9912		10915.6	0.9992
10933.6	0.97711		10983.8	1.0032		10989.7	0.98732		10919.6	0.99949
10937.7	0.97591		10987.9	1.00239		10993.9	0.98746		10923.8	0.99715
10941.6	0.97472		10991.9	1.00287		10998	0.99123		10927.9	0.99937
10945.6	0.97348		10996.3	1.00191		11001.9	0.9912		10931.9	1.00046
10949.9	0.97214		11000.2	1.00217		11006.1	0.99485		10936	0.99995
10953.8	0.97087		11004.2	1.00338			0.99175		10940	1.0003
10957.7	0.96959		11008	1.0025			0.99602		10944	1.0005
10961.5	0.96834			1.00206			0.99868		10948.3	0.99879
10965.4	0.96702			1.00152			0.9996		10952.3	0.99887
10969.4	0.96565			1.00335			1.00268		10956.3	0.9988
10973.5	0.96423			1.00396			1.00549		10960.2	0.99837
10977.4	0.96283			1.00401			1.00934		10964	0.99882
10981.5	0.96137			1.005			1.01414		10968	0.99907
10985.6	0.95988			1.00419			1.01426		10971.9	0.99863
10989.6	0.95836			1.00491			1.01715		10975.6	0.9987
10993.7	0.95684			1.00416			1.02105		10979.9	0.9989
10997.7	0.95528			1.00415			1.01152		10984.1	0.99889
11001.7	0.95373			1.00549			1.00886		10988	1.00046
11005.8	0.95212			1.00583			1.00933		10992	1.00306
				1.0048					10996.2	1.00134
				1.00415					11000.3	1.00007
				1.00435					11004.2	0.99987
				1.00424					11008.4	1.00141

## Sheet: Figure 3e
CC@WS2/Pt1,n			CC@WS2			WO3			W foil*1/2
Radial distance	FT[x(k)*k2]		Radial distance	FT[x(k)*k2]		Radial distance	FT[x(k)*k2]		Radial distance	FT[x(k)*k2]
0	0.00344		0	0.2107		0	0.06879		0	0.01078
0.03068	0.08404		0.03068	0.21501		0.03068	0.07765		0.03068	0.01424
0.06136	0.16535		0.06136	0.22574		0.06136	0.10087		0.06136	0.02427
0.09204	0.24151		0.09204	0.23753		0.09204	0.13329		0.09204	0.03937
0.12272	0.31008		0.12272	0.24403		0.12272	0.17123		0.12272	0.05713
0.1534	0.36884		0.1534	0.23938		0.1534	0.21134		0.1534	0.07458
0.18408	0.41584		0.18408	0.21883		0.18408	0.2497		0.18408	0.08862
0.21476	0.44944		0.21476	0.17929		0.21476	0.28169		0.21476	0.09644
0.24544	0.46837		0.24544	0.12037		0.24544	0.30226		0.24544	0.0959
0.27612	0.47179		0.27612	0.05392		0.27612	0.30646		0.27612	0.08613
0.3068	0.45928		0.3068	0.08655		0.3068	0.29054		0.3068	0.0684
0.33748	0.4309		0.33748	0.1938		0.33748	0.25471		0.33748	0.04938
0.36816	0.38721		0.36816	0.31293		0.36816	0.21178		0.36816	0.04923
0.39884	0.32924		0.39884	0.43076		0.39884	0.20875		0.39884	0.0769
0.42951	0.25858		0.42951	0.53659		0.42951	0.30078		0.42951	0.11446
0.46019	0.1775		0.46019	0.62002		0.46019	0.47212		0.46019	0.15131
0.49087	0.0904		0.49087	0.67163		0.49087	0.69343		0.49087	0.18263
0.52155	0.04037		0.52155	0.68407		0.52155	0.94796		0.52155	0.20689
0.55223	0.12212		0.55223	0.65351		0.55223	1.22266		0.55223	0.22629
0.58291	0.22108		0.58291	0.58196		0.58291	1.50419		0.58291	0.24769
0.61359	0.31935		0.61359	0.48238		0.61359	1.77808		0.61359	0.28128
0.64427	0.41284		0.64427	0.39284		0.64427	2.02894		0.64427	0.3354
0.67495	0.49853		0.67495	0.39217		0.67495	2.24093		0.67495	0.41145
0.70563	0.57392		0.70563	0.52211		0.70563	2.39859		0.70563	0.50408
0.73631	0.63698		0.73631	0.7279		0.73631	2.48767		0.73631	0.6044
0.76699	0.68626		0.76699	0.95574		0.76699	2.49595		0.76699	0.70249
0.79767	0.72103		0.79767	1.17443		0.79767	2.4141		0.79767	0.78864
0.82835	0.74133		0.82835	1.36385		0.82835	2.23634		0.82835	0.85425
0.85903	0.74814		0.85903	1.51068		0.85903	1.96108		0.85903	0.89271
0.88971	0.7434		0.88971	1.60803		0.88971	1.59149		0.88971	0.90033
0.92039	0.73005		0.92039	1.6563		0.92039	1.13664		0.92039	0.87746
0.95107	0.71188		0.95107	1.66406		0.95107	0.61864		0.95107	0.82989
0.98175	0.6932		0.98175	1.64826		0.98175	0.23823		0.98175	0.77053
1.01243	0.67812		1.01243	1.63228		1.01243	0.71928		1.01243	0.72047
1.04311	0.66954		1.04311	1.64019		1.04311	1.37231		1.04311	0.70543
1.07379	0.66813		1.07379	1.6874		1.07379	2.04034		1.07379	0.7426
1.10447	0.67173		1.10447	1.77304		1.10447	2.6918		1.10447	0.82721
1.13515	0.67568		1.13515	1.8805		1.13515	3.30309		1.13515	0.93729
1.16583	0.67359		1.16583	1.98534		1.16583	3.85384		1.16583	1.04784
1.1965	0.65839		1.1965	2.06409		1.1965	4.32702		1.1965	1.13861
1.22718	0.62307		1.22718	2.10024		1.22718	4.70965		1.22718	1.19586
1.25786	0.5612		1.25786	2.08753		1.25786	4.99346		1.25786	1.21252
1.28854	0.46719		1.28854	2.03185		1.28854	5.17537		1.28854	1.18861
1.31922	0.33656		1.31922	1.95161		1.31922	5.25772		1.31922	1.1321
1.3499	0.16644		1.3499	1.87547		1.3499	5.2482		1.3499	1.05982
1.38058	0.05614		1.38058	1.83418		1.38058	5.15933		1.38058	0.99726
1.41126	0.30803		1.41126	1.84589		1.41126	5.0076		1.41126	0.97293
1.44194	0.60826		1.44194	1.90325		1.44194	4.81202		1.44194	1.0042
1.47262	0.95069		1.47262	1.97464		1.47262	4.59212		1.47262	1.08458
1.5033	1.33227		1.5033	2.01796		1.5033	4.3655		1.5033	1.18854
1.53398	1.74887		1.53398	1.99545		1.53398	4.14515		1.53398	1.2865
1.56466	2.19524		1.56466	1.88528		1.56466	3.93728		1.56466	1.3548
1.59534	2.6651		1.59534	1.69609		1.59534	3.74042		1.59534	1.37945
1.62602	3.15123		1.62602	1.49829		1.62602	3.54636		1.62602	1.3584
1.6567	3.64564		1.6567	1.47001		1.6567	3.34275		1.6567	1.30469
1.68738	4.13979		1.68738	1.80889		1.68738	3.11646		1.68738	1.25083
1.71806	4.62474		1.71806	2.50072		1.71806	2.85687		1.71806	1.24825
1.74874	5.0914		1.74874	3.41415		1.74874	2.55833		1.74874	1.34705
1.77942	5.53076		1.77942	4.44419		1.77942	2.22186		1.77942	1.56043
1.8101	5.9341		1.8101	5.51397		1.8101	1.85683		1.8101	1.85884
1.84078	6.29322		1.84078	6.55925		1.84078	1.48391		1.84078	2.19607
1.87146	6.60069		1.87146	7.52273		1.87146	1.14308		1.87146	2.5279
1.90214	6.84998		1.90214	8.35367		1.90214	0.90969		1.90214	2.81666
1.93282	7.03572		1.93282	9.00925		1.93282	0.87839		1.93282	3.03122
1.9635	7.15378		1.9635	9.45654		1.9635	1.04029		1.9635	3.14672
1.99418	7.20143		1.99418	9.67416		1.99418	1.28377		1.99418	3.14471
2.02485	7.17742		2.02485	9.65353		2.02485	1.52418		2.02485	3.01342
2.05553	7.08204		2.05553	9.39938		2.05553	1.71865		2.05553	2.74803
2.08621	6.9171		2.08621	8.92956		2.08621	1.84573		2.08621	2.35094
2.11689	6.68599		2.11689	8.27413		2.11689	1.89538		2.11689	1.83224
2.14757	6.39355		2.14757	7.47379		2.14757	1.86513		2.14757	1.21305
2.17825	6.04603		2.17825	6.57787		2.17825	1.7585		2.17825	0.56171
2.20893	5.65104		2.20893	5.64209		2.20893	1.58408		2.20893	0.53274
2.23961	5.21738		2.23961	4.72616		2.23961	1.35504		2.23961	1.28893
2.27029	4.75503		2.27029	3.89101		2.27029	1.08939		2.27029	2.14054
2.30097	4.27505		2.30097	3.19393		2.30097	0.81262		2.30097	3.00171
2.33165	3.7897		2.33165	2.67754		2.33165	0.56926		2.33165	3.84038
2.36233	3.31253		2.36233	2.35023		2.36233	0.45211		2.36233	4.633
2.39301	2.85882		2.39301	2.17312		2.39301	0.53628		2.39301	5.36049
2.42369	2.4461		2.42369	2.07966		2.42369	0.72651		2.42369	6.0077
2.45437	2.09439		2.45437	2.01589		2.45437	0.92775		2.45437	6.56318
2.48505	1.82484		2.48505	1.96403		2.48505	1.10385		2.48505	7.01898
2.51573	1.65402		2.51573	1.94158		2.51573	1.24212		2.51573	7.37023
2.54641	1.5836		2.54641	1.98371		2.54641	1.33937		2.54641	7.61474
2.57709	1.59439		2.57709	2.11529		2.57709	1.39744		2.57709	7.75257
2.60777	1.65397		2.60777	2.32959		2.60777	1.42123		2.60777	7.78566
2.63845	1.73035		2.63845	2.59148		2.63845	1.41713		2.63845	7.71767
2.66913	1.79957		2.66913	2.85543		2.66913	1.39169		2.66913	7.55388
2.69981	1.84632		2.69981	3.07954		2.69981	1.35031		2.69981	7.30128
2.73049	1.86196		2.73049	3.23152		2.73049	1.29632		2.73049	6.96876
2.76117	1.84261		2.76117	3.29022		2.76117	1.23064		2.76117	6.56725
2.79184	1.78767		2.79184	3.24558		2.79184	1.15202		2.79184	6.10991
2.82252	1.69888		2.82252	3.09795		2.82252	1.05792		2.82252	5.61215
2.8532	1.57965		2.8532	2.85709		2.8532	0.94558		2.8532	5.09146
2.88388	1.43467		2.88388	2.541		2.88388	0.81304		2.88388	4.56714
2.91456	1.26956		2.91456	2.17465		2.91456	0.65983		2.91456	4.05959
2.94524	1.09077		2.94524	1.78916		2.94524	0.48734		2.94524	3.58938
2.97592	0.90561		2.97592	1.42166		2.97592	0.29905		2.97592	3.17547
3.0066	0.72276		3.0066	1.11578		3.0066	0.10394		3.0066	2.8327
3.03728	0.55384		3.03728	0.91627		3.03728	0.12249		3.03728	2.56846
3.06796	0.41732		3.06796	0.84099		3.06796	0.32648		3.06796	2.37998
3.09864	0.34275		3.09864	0.84969		3.09864	0.52956		3.09864	2.25454
3.12932	0.35105		3.12932	0.87523		3.12932	0.72303		3.12932	2.17335
3.16	0.41704		3.16	0.87097		3.16	0.902		3.16	2.11727
3.19068	0.50039		3.19068	0.81793		3.19068	1.06296		3.19068	2.07105
3.22136	0.57807		3.22136	0.71695		3.22136	1.20353		3.22136	2.02466
3.25204	0.63974		3.25204	0.58474		3.25204	1.32235		3.25204	1.97247
3.28272	0.68092		3.28272	0.45819		3.28272	1.41882		3.28272	1.91131
3.3134	0.69995		3.3134	0.40306		3.3134	1.49278		3.3134	1.83874
3.34408	0.69678		3.34408	0.46486		3.34408	1.54425		3.34408	1.75192
3.37476	0.67244		3.37476	0.59619		3.37476	1.5732		3.37476	1.64736
3.40544	0.62873		3.40544	0.73434		3.40544	1.57944		3.40544	1.52158
3.43612	0.56806		3.43612	0.84521		3.43612	1.56275		3.43612	1.37234
3.4668	0.4933		3.4668	0.91231		3.4668	1.52304		3.4668	1.20029
3.49748	0.40775		3.49748	0.92914		3.49748	1.46073		3.49748	1.01117
3.52816	0.31527		3.52816	0.89667		3.52816	1.37718		3.52816	0.81967
3.55884	0.22102		3.55884	0.82281		3.55884	1.2752		3.55884	0.65707
3.58952	0.13581		3.58952	0.7229		3.58952	1.15961		3.58952	0.57807
3.62019	0.09757		3.62019	0.62144		3.62019	1.0379		3.62019	0.62512
3.65087	0.14529		3.65087	0.55239		3.65087	0.92095		3.65087	0.76615
3.68155	0.22429		3.68155	0.54629		3.68155	0.82322		3.68155	0.93905
3.71223	0.30463		3.71223	0.60207		3.71223	0.76078		3.71223	1.10187
3.74291	0.37883		3.74291	0.68805		3.74291	0.7447		3.74291	1.23055
3.77359	0.44408		3.77359	0.77134		3.77359	0.77307		3.77359	1.31084
3.80427	0.49905		3.80427	0.83036		3.80427	0.83123		3.80427	1.33486
3.83495	0.54316		3.83495	0.85369		3.83495	0.90026		3.83495	1.29984
3.86563	0.57637		3.86563	0.83772		3.86563	0.96392		3.86563	1.2077
3.89631	0.59909		3.89631	0.78566		3.89631	1.01062		3.89631	1.06493
3.92699	0.61206		3.92699	0.70801		3.92699	1.03299		3.92699	0.88306
3.95767	0.61632		3.95767	0.62437		3.95767	1.02715		3.95767	0.6809
3.98835	0.61311		3.98835	0.56522		3.98835	0.99203		3.98835	0.49383
4.01903	0.60383		4.01903	0.56386		4.01903	0.929		4.01903	0.39831
4.04971	0.58991		4.04971	0.63037		4.04971	0.84145		4.04971	0.46992
4.08039	0.57274		4.08039	0.74272		4.08039	0.73455		4.08039	0.6478
4.11107	0.55359		4.11107	0.87064		4.11107	0.61503		4.11107	0.85317
4.14175	0.53351		4.14175	0.99137		4.14175	0.49124		4.14175	1.05461
4.17243	0.51326		4.17243	1.09045		4.17243	0.3737		4.17243	1.24225
4.20311	0.49329		4.20311	1.15958		4.20311	0.27705		4.20311	1.41504
4.23379	0.47372		4.23379	1.19519		4.23379	0.22127		4.23379	1.57598
4.26447	0.45438		4.26447	1.19761		4.26447	0.21726		4.26447	1.7291
4.29515	0.43492		4.29515	1.17061		4.29515	0.24431		4.29515	1.87703
4.32583	0.41488		4.32583	1.12095		4.32583	0.27349		4.32583	2.01917
4.35651	0.39379		4.35651	1.05785		4.35651	0.2892		4.35651	2.15094
4.38719	0.37129		4.38719	0.99208		4.38719	0.28574		4.38719	2.26413
4.41786	0.34719		4.41786	0.93444		4.41786	0.26271		4.41786	2.34819
4.44854	0.32151		4.44854	0.89342		4.44854	0.2235		4.44854	2.3918
4.47922	0.29452		4.47922	0.87254		4.47922	0.17608		4.47922	2.38456
4.5099	0.26679		4.5099	0.86916		4.5099	0.13797		4.5099	2.31836
4.54058	0.23918		4.54058	0.87589		4.54058	0.13878		4.54058	2.18852
4.57126	0.21287		4.57126	0.88355		4.57126	0.18412		4.57126	1.99465
4.60194	0.18937		4.60194	0.88397		4.60194	0.24832		4.60194	1.74157
4.63262	0.17038		4.63262	0.8714		4.63262	0.3133		4.63262	1.44082
4.6633	0.15743		4.6633	0.84283		4.6633	0.3702		4.6633	1.11504
4.69398	0.15129		4.69398	0.79775		4.69398	0.41419		4.69398	0.81335
4.72466	0.15134		4.72466	0.73769		4.72466	0.44273		4.72466	0.65234
4.75534	0.15575		4.75534	0.6657		4.75534	0.45493		4.75534	0.76299
4.78602	0.16216		4.78602	0.58574		4.78602	0.45133		4.78602	1.0591
4.8167	0.1684		4.8167	0.50225		4.8167	0.43368		4.8167	1.40708
4.84738	0.17281		4.84738	0.41964		4.84738	0.40476		4.84738	1.74609
4.87806	0.17426		4.87806	0.34196		4.87806	0.36809		4.87806	2.04817
4.90874	0.17205		4.90874	0.27279		4.90874	0.3276		4.90874	2.29786
4.93942	0.16591		4.93942	0.21552		4.93942	0.28731		4.93942	2.48628
4.9701	0.15589		4.9701	0.17409		4.9701	0.25074		4.9701	2.60911
5.00078	0.14238		5.00078	0.15325		5.00078	0.22038		5.00078	2.66569
5.03146	0.12622		5.03146	0.15556		5.03146	0.19709		5.03146	2.65831
5.06214	0.1088		5.06214	0.17713		5.06214	0.18007		5.06214	2.59156
5.09282	0.09251		5.09282	0.21049		5.09282	0.16772		5.09282	2.47158
5.1235	0.08117		5.1235	0.24933		5.1235	0.15892		5.1235	2.30544
5.15418	0.07931		5.15418	0.28913		5.15418	0.15394		5.15418	2.10051
5.18486	0.08858		5.18486	0.32648		5.18486	0.15436		5.18486	1.864
5.21553	0.106		5.21553	0.35872		5.21553	0.16173		5.21553	1.60274
5.24621	0.12739		5.24621	0.384		5.24621	0.17601		5.24621	1.32313
5.27689	0.14972		5.27689	0.40144		5.27689	0.19517		5.27689	1.03143
5.30757	0.17102		5.30757	0.41135		5.30757	0.21603		5.30757	0.73469
5.33825	0.19		5.33825	0.41527		5.33825	0.23534		5.33825	0.4444
5.36893	0.20576		5.36893	0.41591		5.36893	0.25033		5.36893	0.20791
5.39961	0.21767		5.39961	0.41668		5.39961	0.25897		5.39961	0.26391
5.43029	0.22534		5.43029	0.42086		5.43029	0.26002		5.43029	0.50567
5.46097	0.22856		5.46097	0.43052		5.46097	0.25301		5.46097	0.75325
5.49165	0.2273		5.49165	0.44566		5.49165	0.2383		5.49165	0.97989
5.52233	0.22171		5.52233	0.46417		5.52233	0.21707		5.52233	1.17612
5.55301	0.2121		5.55301	0.48247		5.55301	0.19144		5.55301	1.336
5.58369	0.19893		5.58369	0.49655		5.58369	0.16487		5.58369	1.45552
5.61437	0.18284		5.61437	0.50268		5.61437	0.1427		5.61437	1.53241
5.64505	0.16462		5.64505	0.49795		5.64505	0.13206		5.64505	1.56611
5.67573	0.14527		5.67573	0.48047		5.67573	0.13816		5.67573	1.55774
5.70641	0.12606		5.70641	0.44945		5.70641	0.15919		5.70641	1.50998
5.73709	0.10859		5.73709	0.40514		5.73709	0.18866		5.73709	1.42684
5.76777	0.09489		5.76777	0.3487		5.76777	0.22065		5.76777	1.31335
5.79845	0.08706		5.79845	0.28209		5.79845	0.25106		5.79845	1.1754
5.82913	0.08624		5.82913	0.20788		5.82913	0.27708		5.82913	1.01959
5.85981	0.09159		5.85981	0.12921		5.85981	0.2967		5.85981	0.85362
5.89049	0.10084		5.89049	0.05136		5.89049	0.30839		5.89049	0.68762
5.92117	0.11172		5.92117	0.0423		5.92117	0.31106		5.92117	0.53799
5.95185	0.12261		5.95185	0.11442		5.95185	0.30408		5.95185	0.43505
5.98253	0.13255		5.98253	0.18448		5.98253	0.28728		5.98253	0.42037
6.0132	0.14106		6.0132	0.24737		6.0132	0.26105		6.0132	0.49982
6.04388	0.14798		6.04388	0.30141		6.04388	0.22644		6.04388	0.63266
6.07456	0.15342		6.07456	0.34573		6.07456	0.18527		6.07456	0.78302
6.10524	0.15761		6.10524	0.38003		6.10524	0.14053		6.10524	0.93127
6.13592	0.1609		6.13592	0.40447		6.13592	0.09776		6.13592	1.06594
6.1666	0.16368		6.1666	0.41961		6.1666	0.07013		6.1666	1.17913
6.19728	0.16632		6.19728	0.42627		6.19728	0.07664		6.19728	1.26489
6.22796	0.16911		6.22796	0.42549		6.22796	0.10647		6.22796	1.31873
6.25864	0.17221		6.25864	0.41842		6.25864	0.13897		6.25864	1.33764
6.28932	0.17565		6.28932	0.40623		6.28932	0.16544		6.28932	1.32022
6.32	0.17935		6.32	0.39011		6.32	0.18223		6.32	1.26682
6.35068	0.18308		6.35068	0.37113		6.35068	0.18768		6.35068	1.17955
6.38136	0.18656		6.38136	0.35028		6.38136	0.18141		6.38136	1.06237
6.41204	0.18951		6.41204	0.32838		6.41204	0.16425		6.41204	0.92101
6.44272	0.19164		6.44272	0.30615		6.44272	0.13857		6.44272	0.76318
6.4734	0.1927		6.4734	0.28414		6.4734	0.10927		6.4734	0.59931
6.50408	0.19251		6.50408	0.26283		6.50408	0.08679		6.50408	0.44546
6.53476	0.19095		6.53476	0.24266		6.53476	0.08763		6.53476	0.33177
6.56544	0.18799		6.56544	0.22407		6.56544	0.1139		6.56544	0.30599
6.59612	0.18364		6.59612	0.20753		6.59612	0.15075		6.59612	0.37409
6.6268	0.17797		6.6268	0.19345		6.6268	0.18743		6.6268	0.48378
6.65748	0.17109		6.65748	0.18206		6.65748	0.21843		6.65748	0.59872
6.68816	0.16314		6.68816	0.1732		6.68816	0.24083		6.68816	0.70453
6.71884	0.15428		6.71884	0.16621		6.71884	0.25336		6.71884	0.79601
6.74952	0.14468		6.74952	0.15998		6.74952	0.25627		6.74952	0.87175
6.7802	0.1345		6.7802	0.15318		6.7802	0.25149		6.7802	0.932
6.81087	0.1239		6.81087	0.14461		6.81087	0.24285		6.81087	0.97756
6.84155	0.11307		6.84155	0.13364		6.84155	0.23604		6.84155	1.00916
6.87223	0.1022		6.87223	0.12067		6.87223	0.2375		6.87223	1.02704
6.90291	0.09156		6.90291	0.1079		6.90291	0.2517		6.90291	1.03089
6.93359	0.08155		6.93359	0.10015		6.93359	0.27855		6.93359	1.01997
6.96427	0.07276		6.96427	0.10391		6.96427	0.31398		6.96427	0.99347
6.99495	0.06604		6.99495	0.12215		6.99495	0.35253		6.99495	0.95088
7.02563	0.06239		7.02563	0.15172		7.02563	0.38927		7.02563	0.89256
7.05631	0.06266		7.05631	0.18744		7.05631	0.42046		7.05631	0.82014
7.08699	0.06698		7.08699	0.22494		7.08699	0.44366		7.08699	0.73707
7.11767	0.0747		7.11767	0.26088		7.11767	0.45773		7.11767	0.64927
7.14835	0.08483		7.14835	0.29268		7.14835	0.46273		7.14835	0.56599
7.17903	0.09639		7.17903	0.31831		7.17903	0.45989		7.17903	0.50035
7.20971	0.10864		7.20971	0.33634		7.20971	0.45141		7.20971	0.46726
7.24039	0.12098		7.24039	0.34593		7.24039	0.44021		7.24039	0.47526
7.27107	0.13296		7.27107	0.34687		7.27107	0.42941		7.27107	0.51879
7.30175	0.14424		7.30175	0.33959		7.30175	0.4217		7.30175	0.58271
7.33243	0.15451		7.33243	0.32518		7.33243	0.41859		7.33243	0.652
7.36311	0.16358		7.36311	0.30532		7.36311	0.41996		7.36311	0.71582
7.39379	0.17126		7.39379	0.28225		7.39379	0.42418		7.39379	0.76719
7.42447	0.17746		7.42447	0.25858		7.42447	0.4287		7.42447	0.80192
7.45515	0.18212		7.45515	0.23703		7.45515	0.43084		7.45515	0.81787
7.48583	0.18523		7.48583	0.21997		7.48583	0.4284		7.48583	0.81434
7.51651	0.18683		7.51651	0.20874		7.51651	0.41999		7.51651	0.79177
7.54719	0.187		7.54719	0.20316		7.54719	0.40524		7.54719	0.75148
7.57787	0.18586		7.57787	0.20164		7.57787	0.38477		7.57787	0.69545
7.60854	0.18355		7.60854	0.20191		7.60854	0.36013		7.60854	0.62627
7.63922	0.18024		7.63922	0.20185		7.63922	0.33364		7.63922	0.54716
7.6699	0.1761		7.6699	0.19999		7.6699	0.30811		7.6699	0.46239
7.70058	0.1713		7.70058	0.19562		7.70058	0.28637		7.70058	0.37828
7.73126	0.16602		7.73126	0.18874		7.73126	0.27053		7.73126	0.30557
7.76194	0.16041		7.76194	0.17987		7.76194	0.26118		7.76194	0.2626
7.79262	0.15459		7.79262	0.16989		7.79262	0.25714		7.79262	0.26856
7.8233	0.14865		7.8233	0.15991		7.8233	0.25591		7.8233	0.32097
7.85398	0.14267		7.85398	0.15107		7.85398	0.25459		7.85398	0.39954
7.88466	0.13667		7.88466	0.14446		7.88466	0.25078		7.88466	0.48777
7.91534	0.13067		7.91534	0.14096		7.91534	0.24294		7.91534	0.57626
7.94602	0.12465		7.94602	0.14118		7.94602	0.23052		7.94602	0.65953
7.9767	0.11861		7.9767	0.14531		7.9767	0.21403		7.9767	0.73396
8.00738	0.11253		8.00738	0.15315		8.00738	0.19493		8.00738	0.797
8.03806	0.1064		8.03806	0.1641		8.03806	0.17573		8.03806	0.84673
8.06874	0.10025		8.06874	0.17725		8.06874	0.15985		8.06874	0.88177
8.09942	0.09411		8.09942	0.1915		8.09942	0.15112		8.09942	0.90115
8.1301	0.08807		8.1301	0.20564		8.1301	0.15216		8.1301	0.9043
8.16078	0.08226		8.16078	0.21846		8.16078	0.16268		8.16078	0.89098
8.19146	0.07682		8.19146	0.22886		8.19146	0.1799		8.19146	0.8613
8.22214	0.07198		8.22214	0.23594		8.22214	0.20043		8.22214	0.8157
8.25282	0.06795		8.25282	0.23915		8.25282	0.2216		8.25282	0.75498
8.2835	0.06496		8.2835	0.23835		8.2835	0.24164		8.2835	0.68039
8.31418	0.06318		8.31418	0.23394		8.31418	0.25958		8.31418	0.59383
8.34486	0.0627		8.34486	0.22697		8.34486	0.27496		8.34486	0.49821
8.37554	0.06348		8.37554	0.21923		8.37554	0.28764		8.37554	0.3984
8.40621	0.06534		8.40621	0.2131		8.40621	0.29769		8.40621	0.30401
8.43689	0.06803		8.43689	0.21127		8.43689	0.30522		8.43689	0.23635
8.46757	0.07127		8.46757	0.21592		8.46757	0.31032		8.46757	0.23059
8.49825	0.07479		8.49825	0.22781		8.49825	0.31305		8.49825	0.29233
8.52893	0.07834		8.52893	0.24606		8.52893	0.31346		8.52893	0.38798
8.55961	0.08171		8.55961	0.26853		8.55961	0.31159		8.55961	0.49301
8.59029	0.08475		8.59029	0.29272		8.59029	0.30757		8.59029	0.59588
8.62097	0.08731		8.62097	0.31625		8.62097	0.3017		8.62097	0.69059
8.65165	0.08931		8.65165	0.33718		8.65165	0.29451		8.65165	0.77358
8.68233	0.09067		8.68233	0.3541		8.68233	0.28677		8.68233	0.84269
8.71301	0.09136		8.71301	0.36622		8.71301	0.27949		8.71301	0.89687
8.74369	0.09135		8.74369	0.37336		8.74369	0.27383		8.74369	0.93603
8.77437	0.09064		8.77437	0.37605		8.77437	0.27083		8.77437	0.96095
8.80505	0.08926		8.80505	0.37559		8.80505	0.27117		8.80505	0.97314
8.83573	0.08723		8.83573	0.37403		8.83573	0.2749		8.83573	0.97468
8.86641	0.08463		8.86641	0.37407		8.86641	0.28136		8.86641	0.968
8.89709	0.08151		8.89709	0.37864		8.89709	0.28927		8.89709	0.95557
8.92777	0.07797		8.92777	0.39024		8.92777	0.29699		8.92777	0.93961
8.95845	0.07408		8.95845	0.41028		8.95845	0.30277		8.95845	0.92186
8.98913	0.06996		8.98913	0.43856		8.98913	0.30502		8.98913	0.90333
9.01981	0.06572		9.01981	0.47349		9.01981	0.30241		9.01981	0.88431
9.05049	0.06145		9.05049	0.51261		9.05049	0.29402		9.05049	0.86447
9.08117	0.05727		9.08117	0.55315		9.08117	0.27941		9.08117	0.84308
9.11185	0.05327		9.11185	0.59252		9.11185	0.25868		9.11185	0.81926
9.14253	0.04955		9.14253	0.62851		9.14253	0.23261		9.14253	0.7923
9.17321	0.04618		9.17321	0.65951		9.17321	0.20282		9.17321	0.76183
9.20388	0.04322		9.20388	0.68453		9.20388	0.17222		9.20388	0.7279
9.23456	0.04073		9.23456	0.70329		9.23456	0.14567		9.23456	0.69105
9.26524	0.03878		9.26524	0.71618		9.26524	0.1303		9.26524	0.65216
9.29592	0.03742		9.29592	0.72419		9.29592	0.13234		9.29592	0.61237
9.3266	0.03675		9.3266	0.72882		9.3266	0.15061		9.3266	0.57291
9.35728	0.03685		9.35728	0.73181		9.35728	0.1779		9.35728	0.53495
9.38796	0.03782		9.38796	0.73485		9.38796	0.20734		9.38796	0.49943
9.41864	0.03972		9.41864	0.73924		9.41864	0.23441		9.41864	0.46697
9.44932	0.04257		9.44932	0.74563		9.44932	0.25639		9.44932	0.43789
9.48	0.04631		9.48	0.75381		9.48	0.2717		9.48	0.41221
9.51068	0.05087		9.51068	0.76275		9.51068	0.27965		9.51068	0.38978
9.54136	0.05609		9.54136	0.77087		9.54136	0.28023		9.54136	0.37034
9.57204	0.06185		9.57204	0.77627		9.57204	0.27414		9.57204	0.35356
9.60272	0.06796		9.60272	0.77715		9.60272	0.26263		9.60272	0.33908
9.6334	0.07426		9.6334	0.77208		9.6334	0.24754		9.6334	0.32646
9.66408	0.08059		9.66408	0.76024		9.66408	0.2311		9.66408	0.31516
9.69476	0.0868		9.69476	0.74154		9.69476	0.21575		9.69476	0.30454
9.72544	0.09274		9.72544	0.71673		9.72544	0.20366		9.72544	0.294
9.75612	0.09829		9.75612	0.6873		9.75612	0.19617		9.75612	0.28317
9.7868	0.10335		9.7868	0.65537		9.7868	0.19326		9.7868	0.27209
9.81748	0.10782		9.81748	0.62347		9.81748	0.19356		9.81748	0.26152
9.84816	0.11165		9.84816	0.59407		9.84816	0.19498		9.84816	0.25311
9.87884	0.1148		9.87884	0.56912		9.87884	0.19539		9.87884	0.24936
9.90952	0.11728		9.90952	0.54952		9.90952	0.19315		9.90952	0.25316
9.9402	0.11909		9.9402	0.53483		9.9402	0.18729		9.9402	0.26672
9.97088	0.12026		9.97088	0.52336		9.97088	0.1775		9.97088	0.29061

## Sheet: Figure 3f
PtO2			Pt-0.1			Pt-0.5			Pt-1.0			Pt-2.0			Pt-3.0			Pt foil
Energy	Normalized xμ		Energy	Normalized xμ		Energy	Normalized xμ		Energy	Normalized xμ		Energy	Normalized xμ		Energy	Normalized xμ		Energy	Normalized xμ
11358.7	0.01941		11476.4	0.0075		11396.1	0.00752		11396.1	0.00787		11396.1	0.00827		11396.1	0.00888		11396.1	0.00489
11363.7	0.0183		11479.3	0.00693		11398.8	0.00696		11398.8	0.00712		11398.8	0.00768		11398.8	0.0084		11398.8	0.00463
11368.7	0.01725		11482.3	0.00646		11401.7	0.00652		11401.7	0.00671		11401.7	0.00722		11401.7	0.00774		11401.7	0.00432
11373.3	0.01613		11485.5	0.00581		11404.4	0.00624		11404.4	0.00612		11404.4	0.00685		11404.4	0.00724		11404.4	0.00409
11378.3	0.01508		11488.3	0.00496		11407.4	0.00585		11407.4	0.00572		11407.4	0.00626		11407.4	0.0067		11407.4	0.00387
11383.4	0.01399		11491.5	0.00392		11410.5	0.00525		11410.5	0.00525		11410.5	0.00573		11410.5	0.00607		11410.5	0.00358
11388.4	0.01298		11494.4	0.00444		11413.3	0.00469		11413.3	0.00486		11413.3	0.00525		11413.3	0.00559		11413.3	0.00336
11393.1	0.01191		11497.6	0.00395		11416.4	0.00452		11416.4	0.00411		11416.4	0.00468		11416.4	0.00512		11416.4	0.00309
11398.1	0.01086		11500.5	0.00342		11419.5	0.00384		11419.5	0.00401		11419.5	0.00422		11419.5	0.00454		11419.5	0.00273
11402.8	0.0098		11503.3	0.00344		11422.5	0.00358		11422.5	0.00349		11422.5	0.00369		11422.5	0.00393		11422.5	0.0023
11407.8	0.00877		11506.3	0.00283		11425.5	0.00311		11425.5	0.00294		11425.5	0.00314		11425.5	0.00341		11425.5	0.0021
11412.9	0.00775		11509.3	0.00274		11428.7	0.00253		11428.7	0.0024		11428.7	0.0029		11428.7	0.00294		11428.7	0.00186
11417.6	0.00669		11512.2	0.00275		11431.5	0.00198		11431.5	0.00208		11431.5	0.00231		11431.5	0.00258		11431.5	0.00155
11422.6	0.00567		11515.1	0.00178		11434.7	0.00177		11434.7	0.00179		11434.7	0.00163		11434.7	0.002		11434.7	0.00127
11427.7	0.00467		11517.9	0.00148		11437.7	0.00124		11437.7	0.00139		11437.7	0.00131		11437.7	0.00141		11437.7	0.000826398
11432.7	0.00367		11521.1	0.0013		11440.7	0.000810742		11440.7	0.000813545		11440.7	0.000810937		11440.7	0.00104		11440.7	0.000487754
11437.8	0.00268		11524	0.000279626		11443.7	0.000198448		11443.7	0.000247932		11443.7	0.000480583		11443.7	0.000437065		11443.7	0.000274898
11442.8	0.00174		11527.1	8.98543e-05		11446.5	-0.000103572		11446.5	0.000192067		11446.5	8.57649e-05		11446.5	0.000110156		11446.5	3.77472e-05
11447.6	0.000753263		11530.1	-0.000331335		11449.5	-0.000424547		11449.5	-0.000109259		11449.5	-0.000345402		11449.5	-0.000369529		11449.5	-6.92416e-05
11452.6	-0.000129615		11533.1	-0.000711227		11452.4	-0.000956538		11452.4	-0.00069426		11452.4	-0.000668123		11452.4	-0.000743138		11452.4	-0.000306399
11457.4	-0.00107		11536.2	-0.000705986		11455.3	-0.000976716		11455.3	-0.000987846		11455.3	-0.000955919		11455.3	-0.00118		11455.3	-0.00064313
11462.5	-0.00192		11539.2	-0.00174		11458.3	-0.0015		11458.3	-0.00132		11458.3	-0.00137		11458.3	-0.00153		11458.3	-0.000859434
11467.6	-0.00273		11542.3	-0.00149		11461.1	-0.00137		11461.1	-0.00146		11461.1	-0.00168		11461.1	-0.00202		11461.1	-0.00111
11472.3	-0.00362		11543.3	-0.0022		11464.2	-0.0022		11464.2	-0.00197		11464.2	-0.00209		11464.2	-0.00215		11464.2	-0.00133
11477.4	-0.00433		11544.3	-0.00256		11467	-0.00238		11467	-0.00196		11467	-0.00234		11467	-0.00256		11467	-0.00148
11482.5	-0.00503		11545.4	-0.00211		11470.2	-0.00219		11470.2	-0.00242		11470.2	-0.00264		11470.2	-0.00295		11470.2	-0.00171
11487.6	-0.00564		11546.3	-0.00277		11473.2	-0.00309		11473.2	-0.00289		11473.2	-0.00315		11473.2	-0.00302		11473.2	-0.00172
11492.7	-0.00616		11547.3	-0.00303		11476.4	-0.00278		11476.4	-0.0028		11476.4	-0.00306		11476.4	-0.00348		11476.4	-0.00192
11497.8	-0.00654		11548.3	-0.00299		11479.3	-0.00307		11479.3	-0.00339		11479.3	-0.00344		11479.3	-0.00367		11479.3	-0.00226
11502.6	-0.00683		11549.4	-0.00411		11482.3	-0.003		11482.3	-0.00337		11482.3	-0.00348		11482.3	-0.00382		11482.3	-0.00238
11507.7	-0.00682		11550.4	-0.00305		11485.5	-0.00302		11485.5	-0.00326		11485.5	-0.00365		11485.5	-0.00381		11485.5	-0.00244
11512.5	-0.0066		11550.7	-0.00332		11488.3	-0.00348		11488.3	-0.00324		11488.3	-0.00367		11488.3	-0.00401		11488.3	-0.00248
11517.7	-0.00595		11551.4	-0.00413		11491.5	-0.0032		11491.5	-0.00363		11491.5	-0.00377		11491.5	-0.00402		11491.5	-0.0025
11522.8	-0.00476		11552.2	-0.00338		11494.4	-0.00334		11494.4	-0.0035		11494.4	-0.00366		11494.4	-0.00405		11494.4	-0.00249
11527.9	-0.00276		11552.8	-0.00329		11497.6	-0.00321		11497.6	-0.00344		11497.6	-0.00382		11497.6	-0.00409		11497.6	-0.00249
11532.8	0.000422484		11553.6	-0.00269		11500.5	-0.00335		11500.5	-0.00322		11500.5	-0.00344		11500.5	-0.00363		11500.5	-0.00246
11533.7	0.00112		11554.2	-0.0029		11503.3	-0.00302		11503.3	-0.00329		11503.3	-0.00314		11503.3	-0.00343		11503.3	-0.00231
11534.4	0.00169		11555	-0.0023		11506.3	-0.00259		11506.3	-0.00276		11506.3	-0.00292		11506.3	-0.00316		11506.3	-0.00194
11535	0.00234		11555.7	-0.00216		11509.3	-0.00229		11509.3	-0.00243		11509.3	-0.00258		11509.3	-0.0026		11509.3	-0.00178
11535.7	0.00304		11556.4	-0.00157		11512.2	-0.0017		11512.2	-0.00163		11512.2	-0.00173		11512.2	-0.00213		11512.2	-0.00152
11536.3	0.00383		11557	-0.00107		11515.1	-0.00119		11515.1	-0.00109		11515.1	-0.0013		11515.1	-0.00129		11515.1	-0.00107
11536.9	0.00461		11557.7	-0.000640244		11517.9	-0.00022247		11517.9	-0.000337685		11517.9	-0.000278456		11517.9	-0.000383124		11517.9	-0.000615286
11537.6	0.00545		11558.4	0.000550625		11521.1	0.000783549		11521.1	0.000623785		11521.1	0.000725762		11521.1	0.000605245		11521.1	0.000248403
11538.6	0.00646		11559	0.00225		11524	0.00203		11524	0.00225		11524	0.00234		11524	0.00224		11524	0.00129
11539.2	0.00748		11559.8	0.00368		11527.1	0.00356		11527.1	0.00364		11527.1	0.00364		11527.1	0.00412		11527.1	0.00263
11539.8	0.00858		11560.5	0.00599		11530.1	0.00577		11530.1	0.0055		11530.1	0.00591		11530.1	0.00632		11530.1	0.00414
11540.5	0.00973		11561.1	0.00762		11533.1	0.00761		11533.1	0.00797		11533.1	0.00883		11533.1	0.00971		11533.1	0.0062
11541.1	0.01103		11561.8	0.01111		11536.2	0.01133		11536.2	0.01175		11536.2	0.01245		11536.2	0.0136		11536.2	0.00882
11541.8	0.01239		11562.5	0.01429		11539.2	0.01574		11539.2	0.01559		11539.2	0.01698		11539.2	0.01804		11539.2	0.0121
11542.4	0.01387		11563.2	0.02041		11542.3	0.02137		11542.3	0.02168		11542.3	0.02365		11542.3	0.02489		11542.3	0.01701
11543.1	0.01554		11563.9	0.02249		11543.3	0.02313		11543.3	0.02384		11543.3	0.02576		11543.3	0.02701		11543.3	0.01897
11543.7	0.01724		11564.5	0.02478		11544.3	0.02557		11544.3	0.02639		11544.3	0.02809		11544.3	0.031		11544.3	0.02135
11544.7	0.01928		11565.2	0.0268		11545.4	0.02833		11545.4	0.02881		11545.4	0.03243		11545.4	0.03494		11545.4	0.02415
11545.3	0.02135		11565.9	0.02998		11546.3	0.03286		11546.3	0.0324		11546.3	0.03514		11546.3	0.03756		11546.3	0.02715
11546	0.02364		11566.6	0.03268		11547.3	0.0355		11547.3	0.0358		11547.3	0.03862		11547.3	0.04205		11547.3	0.03034
11546.6	0.02614		11567.3	0.03618		11548.3	0.03992		11548.3	0.03965		11548.3	0.04277		11548.3	0.04725		11548.3	0.03406
11547.2	0.02883		11568	0.04138		11549.4	0.04412		11549.4	0.04436		11549.4	0.04834		11549.4	0.05183		11549.4	0.03839
11548.2	0.03198		11568.6	0.04731		11550.4	0.05		11550.4	0.05102		11550.4	0.05385		11550.4	0.05973		11550.4	0.04353
11548.9	0.03528		11569.2	0.0491		11550.7	0.053		11550.7	0.05347		11550.7	0.0574		11550.7	0.06316		11550.7	0.04533
11549.5	0.03896		11569.8	0.05442		11551.4	0.05862		11551.4	0.05847		11551.4	0.0631		11551.4	0.06846		11551.4	0.04903
11550.1	0.04305		11570.5	0.0597		11552.2	0.06307		11552.2	0.06357		11552.2	0.06917		11552.2	0.07528		11552.2	0.05417
11550.8	0.04761		11571.2	0.06375		11552.8	0.06872		11552.8	0.06922		11552.8	0.07483		11552.8	0.08193		11552.8	0.05996
11551.4	0.05264		11572	0.06922		11553.6	0.07496		11553.6	0.07634		11553.6	0.08261		11553.6	0.08995		11553.6	0.06822
11552.1	0.05844		11572.7	0.07523		11554.2	0.08148		11554.2	0.08338		11554.2	0.08991		11554.2	0.09784		11554.2	0.0744
11552.7	0.06486		11573.3	0.084		11555	0.0913		11555	0.09192		11555	0.1004		11555	0.10899		11555	0.08317
11553.7	0.07227		11574	0.093		11555.7	0.10018		11555.7	0.10165		11555.7	0.11075		11555.7	0.12105		11555.7	0.09415
11554.3	0.08056		11574.7	0.1013		11556.4	0.11226		11556.4	0.11303		11556.4	0.1237		11556.4	0.13394		11556.4	0.10619
11555	0.09015		11575.4	0.11392		11557	0.12466		11557	0.12551		11557	0.13637		11557	0.14843		11557	0.11885
11555.6	0.10115		11576.1	0.12875		11557.7	0.14147		11557.7	0.14244		11557.7	0.15383		11557.7	0.16943		11557.7	0.13711
11556.3	0.11375		11576.8	0.14494		11558.4	0.16168		11558.4	0.16234		11558.4	0.1772		11558.4	0.19391		11558.4	0.16054
11557.2	0.12895		11577.5	0.1618		11559	0.18159		11559	0.18284		11559	0.19841		11559	0.21961		11559	0.18523
11557.6	0.14605		11578.2	0.18419		11559.8	0.20679		11559.8	0.20959		11559.8	0.22922		11559.8	0.25096		11559.8	0.21456
11558.5	0.16712		11578.9	0.21321		11560.5	0.24191		11560.5	0.24283		11560.5	0.2648		11560.5	0.29404		11560.5	0.25507
11559.2	0.19175		11579.6	0.24349		11561.1	0.2806		11561.1	0.27986		11561.1	0.30747		11561.1	0.34154		11561.1	0.30424
11559.8	0.22185		11580.3	0.29259		11561.8	0.33498		11561.8	0.33489		11561.8	0.36706		11561.8	0.40832		11561.8	0.37211
11560.5	0.25899		11580.9	0.34843		11562.5	0.40119		11562.5	0.40898		11562.5	0.44624		11562.5	0.49045		11562.5	0.45745
11561.1	0.3041		11581.6	0.41346		11563.2	0.48014		11563.2	0.48445		11563.2	0.53178		11563.2	0.57645		11563.2	0.55321
11561.8	0.3618		11582.3	0.5113		11563.9	0.59228		11563.9	0.59148		11563.9	0.63718		11563.9	0.70257		11563.9	0.68273
11562.4	0.43336		11583	0.61903		11564.5	0.71785		11564.5	0.71641		11564.5	0.76168		11564.5	0.82518		11564.5	0.82577
11563.1	0.52691		11583.8	0.76271		11565.2	0.85964		11565.2	0.85466		11565.2	0.89587		11565.2	0.96149		11565.2	0.99313
11563.7	0.64565		11584.5	0.92949		11565.9	1.0079		11565.9	1.00452		11565.9	1.03393		11565.9	1.08552		11565.9	1.11649
11564.4	0.79703		11585.2	1.11191		11566.6	1.15819		11566.6	1.14103		11566.6	1.15745		11566.6	1.18064		11566.6	1.20029
11565	0.99077		11585.9	1.28717		11567.3	1.27974		11567.3	1.24022		11567.3	1.23366		11567.3	1.24617		11567.3	1.23476
11566	1.22569		11586.5	1.41293		11568	1.34245		11568	1.30424		11568	1.27137		11568	1.2691		11568	1.23066
11566.6	1.50641		11587.3	1.47628		11568.6	1.36658		11568.6	1.32429		11568.6	1.27959		11568.6	1.26286		11568.6	1.20339
11567.3	1.80454		11588	1.47777		11569.2	1.34832		11569.2	1.30896		11569.2	1.25904		11569.2	1.24008		11569.2	1.17149
11567.9	2.08251		11588.7	1.42845		11569.8	1.30341		11569.8	1.27551		11569.8	1.22015		11569.8	1.20078		11569.8	1.1303
11568.6	2.26062		11589.4	1.35825		11570.5	1.24556		11570.5	1.22228		11570.5	1.18153		11570.5	1.16267		11570.5	1.09652
11569.2	2.27718		11590.2	1.29709		11571.2	1.19987		11571.2	1.17851		11571.2	1.14416		11571.2	1.12825		11571.2	1.07082
11569.9	2.13603		11590.9	1.23534		11572	1.15217		11572	1.1366		11572	1.1074		11572	1.09477		11572	1.04118
11570.5	1.90486		11591.5	1.19095		11572.7	1.11908		11572.7	1.10743		11572.7	1.07917		11572.7	1.07329		11572.7	1.02192
11571.5	1.65461		11592.2	1.15488		11573.3	1.09148		11573.3	1.08117		11573.3	1.05615		11573.3	1.05169		11573.3	1.00306
11572.1	1.4261		11592.9	1.12918		11574	1.07261		11574	1.05949		11574	1.03944		11574	1.03592		11574	0.98722
11572.8	1.23381		11593.6	1.1072		11574.7	1.05475		11574.7	1.04444		11574.7	1.02585		11574.7	1.02293		11574.7	0.97472
11573.4	1.08167		11594.3	1.08895		11575.4	1.04238		11575.4	1.03199		11575.4	1.01347		11575.4	1.01269		11575.4	0.96601
11574.1	0.96534		11595.1	1.07503		11576.1	1.0358		11576.1	1.02269		11576.1	1.00717		11576.1	1.00559		11576.1	0.96177
11574.7	0.88163		11595.9	1.06385		11576.8	1.02881		11576.8	1.01699		11576.8	1.00158		11576.8	1.00122		11576.8	0.96208
11575.4	0.82262		11596.6	1.05287		11577.5	1.01945		11577.5	1.00994		11577.5	0.99883		11577.5	0.99645		11577.5	0.96649
11576	0.78416		11597.3	1.0382		11578.2	1.01232		11578.2	1.00417		11578.2	0.99524		11578.2	0.99445		11578.2	0.97344
11576.6	0.75966		11598	1.02154		11578.9	1.00596		11578.9	0.99909		11578.9	0.99339		11578.9	0.99248		11578.9	0.98175
11577.6	0.74548		11598.8	1.00341		11579.6	1.0002		11579.6	0.99324		11579.6	0.99064		11579.6	0.99111		11579.6	0.9906
11578.3	0.73811		11599.4	0.98896		11580.3	0.99022		11580.3	0.98679		11580.3	0.98659		11580.3	0.98757		11580.3	0.99867
11578.9	0.7352		11600.1	0.97488		11580.9	0.98177		11580.9	0.98045		11580.9	0.98263		11580.9	0.98651		11580.9	1.00236
11579.6	0.73559		11600.9	0.95998		11581.6	0.97311		11581.6	0.97533		11581.6	0.97908		11581.6	0.9826		11581.6	1.00152
11580.2	0.7386		11601.6	0.94881		11582.3	0.96624		11582.3	0.96835		11582.3	0.9751		11582.3	0.97855		11582.3	0.99623
11580.9	0.74366		11602.3	0.93638		11583	0.95917		11583	0.96322		11583	0.97228		11583	0.97468		11583	0.98824
11581.5	0.7499		11603	0.92699		11583.8	0.95469		11583.8	0.95629		11583.8	0.96635		11583.8	0.96983		11583.8	0.97708
11582.5	0.75675		11603.7	0.92158		11584.5	0.9483		11584.5	0.95097		11584.5	0.96104		11584.5	0.9653		11584.5	0.96554
11583.1	0.76281		11604.4	0.91942		11585.2	0.94429		11585.2	0.94765		11585.2	0.95885		11585.2	0.96244		11585.2	0.95789
11583.8	0.76793		11605	0.91636		11585.9	0.94281		11585.9	0.94547		11585.9	0.95687		11585.9	0.9593		11585.9	0.95321
11584.4	0.77226		11605.8	0.91745		11586.5	0.94165		11586.5	0.94334		11586.5	0.95461		11586.5	0.9589		11586.5	0.95108
11585.1	0.77687		11606.6	0.91413		11587.3	0.93925		11587.3	0.94524		11587.3	0.95379		11587.3	0.95752		11587.3	0.95082
11585.7	0.78249		11607.2	0.9167		11588	0.94223		11588	0.95184		11588	0.95521		11588	0.95907		11588	0.95179
11586.4	0.79027		11608	0.91746		11588.7	0.94337		11588.7	0.94923		11588.7	0.95587		11588.7	0.96021		11588.7	0.95472
11587	0.8009		11608.6	0.92332		11589.4	0.94695		11589.4	0.95204		11589.4	0.95881		11589.4	0.96208		11589.4	0.95987
11587.7	0.81404		11609.4	0.9257		11590.2	0.94974		11590.2	0.95495		11590.2	0.9627		11590.2	0.96587		11590.2	0.96765
11588.6	0.82986		11610.1	0.93195		11590.9	0.9559		11590.9	0.96001		11590.9	0.96846		11590.9	0.97297		11590.9	0.97862
11589.3	0.84632		11610.7	0.93423		11591.5	0.95963		11591.5	0.96282		11591.5	0.97203		11591.5	0.97727		11591.5	0.99075
11589.9	0.86276		11611.4	0.93813		11592.2	0.96548		11592.2	0.96882		11592.2	0.9789		11592.2	0.98271		11592.2	1.00686
11590.6	0.87772		11612.2	0.94161		11592.9	0.97129		11592.9	0.97732		11592.9	0.98631		11592.9	0.99019		11592.9	1.02151
11591.2	0.89021		11612.9	0.94422		11593.6	0.97776		11593.6	0.98061		11593.6	0.99272		11593.6	0.99635		11593.6	1.03633
11591.9	0.90002		11614.3	0.95115		11594.3	0.98105		11594.3	0.98646		11594.3	0.99748		11594.3	1.00192		11594.3	1.04655
11592.5	0.90694		11614.8	0.95403		11595.1	0.98565		11595.1	0.99185		11595.1	1.00243		11595.1	1.00579		11595.1	1.05204
11593.5	0.91163		11615.8	0.96076		11595.9	0.99053		11595.9	0.99636		11595.9	1.0061		11595.9	1.0079		11595.9	1.0522
11594.2	0.91453		11616.7	0.9626		11596.6	0.99431		11596.6	0.99857		11596.6	1.0062		11596.6	1.00793		11596.6	1.04747
11594.8	0.91671		11618.2	0.96984		11597.3	0.99679		11597.3	1		11597.3	1.00728		11597.3	1.00873		11597.3	1.0402
11595.5	0.91899		11619.2	0.9747		11598	0.99572		11598	0.99997		11598	1.00781		11598	1.00856		11598	1.03103
11596.1	0.92197		11620.1	0.98079		11598.8	0.99671		11598.8	1.00115		11598.8	1.00742		11598.8	1.00728		11598.8	1.02095
11596.8	0.926		11620.7	0.98421		11599.4	1.00028		11599.4	1.00071		11599.4	1.00706		11599.4	1.00588		11599.4	1.01296
11597.7	0.93146		11621.6	0.98768		11600.1	1.0028		11600.1	1.00222		11600.1	1.00632		11600.1	1.00401		11600.1	1.0045
11598.4	0.93782		11623	0.99217		11600.9	1.0035		11600.9	1.00272		11600.9	1.00479		11600.9	1.00323		11600.9	0.99615
11599	0.94519		11624	0.99738		11601.6	1.00529		11601.6	1.00344		11601.6	1.00655		11601.6	1.00211		11601.6	0.99296
11599.7	0.95315		11625	1.00292		11602.3	1.0065		11602.3	1.00424		11602.3	1.0049		11602.3	1.00189		11602.3	0.9894
11600.3	0.96126		11626	1.00924		11603	1.00793		11603	1.00525		11603	1.00484		11603	1.00297		11603	0.98648
11601	0.96964		11626.5	1.01276		11603.7	1.01177		11603.7	1.00674		11603.7	1.00572		11603.7	1.0017		11603.7	0.9839
11601.6	0.97775		11627.4	1.01251		11604.4	1.01105		11604.4	1.00907		11604.4	1.00509		11604.4	1.00151		11604.4	0.98134
11602.6	0.98927		11628.7	1.01708		11605	1.01381		11605	1.00904		11605	1.00553		11605	1.00146		11605	0.97768
11603.9	1.00115		11629.3	1.02452		11605.8	1.01626		11605.8	1.01045		11605.8	1.00643		11605.8	1.0012		11605.8	0.97329
11604.9	1.01354		11630.7	1.02508		11606.6	1.01658		11606.6	1.01049		11606.6	1.00579		11606.6	1.00098		11606.6	0.9685
11605.9	1.02708		11631.7	1.03159		11607.2	1.01955		11607.2	1.0139		11607.2	1.00644		11607.2	1.00289		11607.2	0.9655
11606.9	1.04241		11632.3	1.03522		11608	1.02185		11608	1.01456		11608	1.00656		11608	1.0013		11608	0.96244
11607.8	1.0598		11633.6	1.03911		11608.6	1.0239		11608.6	1.01591		11608.6	1.00849		11608.6	1.00183		11608.6	0.96086
11608.8	1.07941		11634.7	1.04208		11609.4	1.02506		11609.4	1.01772		11609.4	1.00988		11609.4	1.00396		11609.4	0.96109
11609.8	1.10046		11635.7	1.04564		11610.1	1.02721		11610.1	1.01979		11610.1	1.01175		11610.1	1.00592		11610.1	0.96256
11610.8	1.12202		11636.7	1.04985		11610.7	1.03201		11610.7	1.02424		11610.7	1.01436		11610.7	1.00859		11610.7	0.96587
11611.7	1.14249		11637.7	1.05505		11611.4	1.03269		11611.4	1.02518		11611.4	1.01678		11611.4	1.01064		11611.4	0.9705
11612.7	1.16028		11638.7	1.05946		11612.2	1.03867		11612.2	1.02846		11612.2	1.01941		11612.2	1.01318		11612.2	0.97537
11613.7	1.17377		11639.6	1.06164		11612.9	1.04331		11612.9	1.0301		11612.9	1.02307		11612.9	1.0163		11612.9	0.98175
11614.7	1.18164		11640.6	1.0679		11614.3	1.04569		11614.3	1.03857		11614.3	1.02804		11614.3	1.02154		11614.3	0.99325
11615.7	1.18294		11641.6	1.06967		11614.8	1.04955		11614.8	1.0409		11614.8	1.03016		11614.8	1.02361		11614.8	0.99669
11616.6	1.17785		11642.6	1.07236		11615.8	1.05148		11615.8	1.04461		11615.8	1.03405		11615.8	1.02787		11615.8	1.00539
11617.6	1.16709		11643.7	1.07491		11616.7	1.05488		11616.7	1.04711		11616.7	1.039		11616.7	1.03183		11616.7	1.01513
11618.6	1.15214		11644.7	1.07585		11618.2	1.05574		11618.2	1.05078		11618.2	1.04391		11618.2	1.03723		11618.2	1.02853
11619.6	1.1349		11645.6	1.07259		11619.2	1.0567		11619.2	1.05213		11619.2	1.04392		11619.2	1.03886		11619.2	1.03572
11620.5	1.11637		11646.7	1.07297		11620.1	1.05673		11620.1	1.05149		11620.1	1.04633		11620.1	1.03999		11620.1	1.04034
11621.5	1.09756		11647.7	1.0715		11620.7	1.05715		11620.7	1.05204		11620.7	1.0455		11620.7	1.03912		11620.7	1.04228
11622.5	1.0792		11648.8	1.06574		11621.6	1.05655		11621.6	1.0498		11621.6	1.04458		11621.6	1.0403		11621.6	1.04378
11623.5	1.06148		11649.7	1.05978		11623	1.04891		11623	1.04507		11623	1.04261		11623	1.03764		11623	1.04209
11624.5	1.04456		11650.7	1.05134		11624	1.04464		11624	1.04328		11624	1.04038		11624	1.03551		11624	1.03914
11625.4	1.02858		11651.3	1.04595		11625	1.04127		11625	1.03983		11625	1.03646		11625	1.03161		11625	1.03601
11626.4	1.01351		11652.3	1.03859		11626	1.03492		11626	1.03496		11626	1.03177		11626	1.02761		11626	1.03098
11627.4	0.99959		11653.7	1.03572		11626.5	1.03408		11626.5	1.03191		11626.5	1.03013		11626.5	1.02709		11626.5	1.02816
11628.4	0.98701		11654.8	1.02608		11627.4	1.02704		11627.4	1.02673		11627.4	1.02527		11627.4	1.02227		11627.4	1.02513
11629.4	0.9759		11655.9	1.02139		11628.7	1.02056		11628.7	1.01962		11628.7	1.0202		11628.7	1.01762		11628.7	1.02128
11630.4	0.96645		11656.8	1.01801		11629.3	1.01811		11629.3	1.01701		11629.3	1.01852		11629.3	1.01603		11629.3	1.02014
11631.3	0.95866		11657.8	1.00947		11630.7	1.00895		11630.7	1.01102		11630.7	1.01331		11630.7	1.01056		11630.7	1.01563
11632.3	0.95266		11658.9	1.00009		11631.7	1.00612		11631.7	1.00596		11631.7	1.00889		11631.7	1.00832		11631.7	1.0128
11633.3	0.94823		11659.9	0.99651		11632.3	1.00391		11632.3	1.00454		11632.3	1.00657		11632.3	1.00563		11632.3	1.01132
11634.3	0.94533		11660.9	0.98569		11633.6	0.9976		11633.6	0.99825		11633.6	1.00107		11633.6	0.99863		11633.6	1.00777
11635.3	0.94374		11661.5	0.98334		11634.7	0.99305		11634.7	0.99498		11634.7	0.99891		11634.7	0.99645		11634.7	1.00648
11636.2	0.94326		11662.5	0.97498		11635.7	0.98831		11635.7	0.98899		11635.7	0.99514		11635.7	0.9938		11635.7	1.0042
11637.2	0.94379		11663.5	0.97148		11636.7	0.98592		11636.7	0.98636		11636.7	0.99358		11636.7	0.99197		11636.7	1.00142
11638.2	0.94496		11664.9	0.96995		11637.7	0.98212		11637.7	0.98316		11637.7	0.9901		11637.7	0.98776		11637.7	0.99842
11639.2	0.94669		11666	0.96686		11638.7	0.97902		11638.7	0.98069		11638.7	0.98592		11638.7	0.98448		11638.7	0.99298
11640.2	0.94881		11667.1	0.96101		11639.6	0.97583		11639.6	0.97678		11639.6	0.98314		11639.6	0.9823		11639.6	0.98784
11641.2	0.95104		11668	0.9593		11640.6	0.97372		11640.6	0.97506		11640.6	0.98052		11640.6	0.9815		11640.6	0.98467
11642.1	0.95331		11669	0.9572		11641.6	0.97163		11641.6	0.97447		11641.6	0.97992		11641.6	0.97924		11641.6	0.98016
11643.1	0.9555		11670	0.9556		11642.6	0.96961		11642.6	0.9724		11642.6	0.9771		11642.6	0.97723		11642.6	0.97553
11644.4	0.9577		11671	0.95592		11643.7	0.96829		11643.7	0.97024		11643.7	0.9752		11643.7	0.97443		11643.7	0.9709
11645.1	0.95944		11672	0.95464		11644.7	0.96947		11644.7	0.96869		11644.7	0.97423		11644.7	0.9725		11644.7	0.96747
11646.1	0.96119		11672.6	0.95373		11645.6	0.96611		11645.6	0.96913		11645.6	0.97257		11645.6	0.97221		11645.6	0.96498
11647.1	0.96277		11673.6	0.95498		11646.7	0.96525		11646.7	0.96754		11646.7	0.9728		11646.7	0.97149		11646.7	0.96254
11648	0.96414		11674.5	0.95289		11647.7	0.96505		11647.7	0.96676		11647.7	0.97185		11647.7	0.97077		11647.7	0.96097
11649	0.96534		11675.5	0.95597		11648.8	0.96633		11648.8	0.96657		11648.8	0.97133		11648.8	0.97005		11648.8	0.9601
11650.3	0.96647		11676.8	0.95407		11649.7	0.96727		11649.7	0.96636		11649.7	0.97059		11649.7	0.97005		11649.7	0.95971
11651.3	0.96725		11677.9	0.95618		11650.7	0.96769		11650.7	0.96853		11650.7	0.97084		11650.7	0.97079		11650.7	0.95972
11652.3	0.9678		11679	0.95728		11651.3	0.9694		11651.3	0.96836		11651.3	0.97205		11651.3	0.97197		11651.3	0.9601
11653.3	0.96818		11679.5	0.96108		11652.3	0.96848		11652.3	0.9705		11652.3	0.97419		11652.3	0.97365		11652.3	0.96134
11654.3	0.96854		11680.4	0.96154		11653.7	0.96937		11653.7	0.97151		11653.7	0.97583		11653.7	0.97395		11653.7	0.96487
11655.3	0.96882		11681.4	0.96132		11654.8	0.97145		11654.8	0.97319		11654.8	0.97731		11654.8	0.97496		11654.8	0.96877
11656.2	0.96914		11682.3	0.96406		11655.9	0.97407		11655.9	0.97656		11655.9	0.98094		11655.9	0.97886		11655.9	0.97342
11657.2	0.9696		11683.8	0.96832		11656.8	0.97484		11656.8	0.97811		11656.8	0.98199		11656.8	0.97985		11656.8	0.97795
11658.2	0.97014		11684.8	0.97079		11657.8	0.97889		11657.8	0.98017		11657.8	0.98383		11657.8	0.98276		11657.8	0.98277
11659.2	0.9709		11685.7	0.97388		11658.9	0.98195		11658.9	0.9822		11658.9	0.98688		11658.9	0.98608		11658.9	0.98823
11660.2	0.97192		11686.6	0.97777		11659.9	0.98506		11659.9	0.98382		11659.9	0.9895		11659.9	0.98761		11659.9	0.99298
11661.2	0.97318		11687.1	0.97901		11660.9	0.98825		11660.9	0.9871		11660.9	0.98986		11660.9	0.98953		11660.9	0.99662
11662.2	0.97471		11688.1	0.98027		11661.5	0.98864		11661.5	0.99061		11661.5	0.99096		11661.5	0.99082		11661.5	0.99893
11663.1	0.97655		11689.5	0.98443		11662.5	0.99131		11662.5	0.99215		11662.5	0.9943		11662.5	0.99273		11662.5	1.00204
11664.5	0.97888		11690.5	0.99054		11663.5	0.99638		11663.5	0.99462		11663.5	0.99821		11663.5	0.99569		11663.5	1.0045
11665.4	0.98126		11691.5	0.99638		11664.9	0.99995		11664.9	0.99754		11664.9	0.99847		11664.9	0.9979		11664.9	1.00655
11666.4	0.98396		11692.5	0.99833		11666	1.00214		11666	1.00063		11666	1.00125		11666	1.00037		11666	1.0072
11667.4	0.98689		11693.4	1.0023		11667.1	1.00421		11667.1	1.00191		11667.1	1.00275		11667.1	1.00193		11667.1	1.0074
11668.4	0.99008		11693.9	1.00433		11668	1.00577		11668	1.00438		11668	1.00295		11668	1.00336		11668	1.00737
11669.4	0.99345		11695.5	1.01014		11669	1.00809		11669	1.0072		11669	1.0059		11669	1.00412		11669	1.00692
11670.4	0.99703		11696.4	1.01393		11670	1.01059		11670	1.00799		11670	1.00803		11670	1.00524		11670	1.00629
11671.4	1.00077		11697.5	1.01607		11671	1.01296		11671	1.00992		11671	1.00922		11671	1.0062		11671	1.00573
11672.4	1.00473		11698	1.01835		11672	1.0139		11672	1.01119		11672	1.01043		11672	1.0073		11672	1.00498
11673.3	1.0088		11699.3	1.02021		11672.6	1.01506		11672.6	1.01233		11672.6	1.0105		11672.6	1.00804		11672.6	1.00462
11674.3	1.01305		11700.4	1.02543		11673.6	1.01671		11673.6	1.01343		11673.6	1.01198		11673.6	1.00876		11673.6	1.00375
11675.3	1.01736		11701.3	1.02836		11674.5	1.01814		11674.5	1.01599		11674.5	1.01251		11674.5	1.00878		11674.5	1.00281
11676.3	1.0216		11702.4	1.02858		11675.5	1.02216		11675.5	1.01599		11675.5	1.01266		11675.5	1.01039		11675.5	1.00152
11677.3	1.02582		11703.5	1.03247		11676.8	1.02098		11676.8	1.0167		11676.8	1.01361		11676.8	1.01046		11676.8	1.00094
11678.3	1.02993		11704.5	1.03376		11677.9	1.02212		11677.9	1.01771		11677.9	1.01301		11677.9	1.00991		11677.9	1.00019
11679.3	1.03377		11705.5	1.03365		11679	1.02389		11679	1.01873		11679	1.01382		11679	1.01179		11679	0.99998
11680.3	1.03726		11706.4	1.03439		11679.5	1.02292		11679.5	1.01966		11679.5	1.01498		11679.5	1.01212		11679.5	1.00008
11681.3	1.04038		11707.4	1.03423		11680.4	1.02193		11680.4	1.02016		11680.4	1.01532		11680.4	1.01189		11680.4	1.00024
11682.2	1.04301		11708.5	1.03463		11681.4	1.02501		11681.4	1.01951		11681.4	1.01496		11681.4	1.01241		11681.4	1.00072
11683.2	1.04505		11709.5	1.0331		11682.3	1.02418		11682.3	1.01978		11682.3	1.01481		11682.3	1.01287		11682.3	1.00177
11684.2	1.04654		11710.6	1.03401		11683.8	1.02324		11683.8	1.01916		11683.8	1.01529		11683.8	1.01244		11683.8	1.00366
11685.2	1.04741		11711.1	1.03075		11684.8	1.02198		11684.8	1.01873		11684.8	1.016		11684.8	1.01263		11684.8	1.00498
11686.2	1.04763		11713.5	1.02937		11685.7	1.02222		11685.7	1.01907		11685.7	1.01604		11685.7	1.01385		11685.7	1.00648
11687.2	1.04733		11715.4	1.02461		11686.6	1.02021		11686.6	1.01677		11686.6	1.01532		11686.6	1.01414		11686.6	1.00797
11688.2	1.04648		11717.7	1.02448		11687.1	1.02093		11687.1	1.01745		11687.1	1.01508		11687.1	1.01313		11687.1	1.00878
11689.2	1.0452		11719.8	1.0217		11688.1	1.02059		11688.1	1.01733		11688.1	1.01553		11688.1	1.01303		11688.1	1.01003
11690.2	1.04348		11721.8	1.01787		11689.5	1.01789		11689.5	1.01405		11689.5	1.01127		11689.5	1.01068		11689.5	1.01136
11691.2	1.0414		11723.6	1.01495		11690.5	1.01437		11690.5	1.01316		11690.5	1.01086		11690.5	1.01063		11690.5	1.01174
11692.2	1.03912		11725.7	1.0132		11691.5	1.01365		11691.5	1.01125		11691.5	1.01064		11691.5	1.01048		11691.5	1.01164
11693.1	1.03657		11727.8	1.00832		11692.5	1.00995		11692.5	1.01037		11692.5	1.01018		11692.5	1.00951		11692.5	1.01105
11694.1	1.0339		11729.7	1.00648		11693.4	1.00887		11693.4	1.00827		11693.4	1.00807		11693.4	1.00773		11693.4	1.01001
11695.1	1.03108		11731.8	1.00415		11693.9	1.00852		11693.9	1.00697		11693.9	1.00706		11693.9	1.00743		11693.9	1.00926
11696.1	1.02827		11733.9	1.00167		11695.5	1.00563		11695.5	1.00398		11695.5	1.00715		11695.5	1.00528		11695.5	1.00656
11697.1	1.02536		11735.7	0.9996		11696.4	1.00298		11696.4	1.00348		11696.4	1.00374		11696.4	1.00475		11696.4	1.00442
11698.1	1.02253		11737.7	0.99556		11697.5	1.00217		11697.5	1.00075		11697.5	1.00272		11697.5	1.00241		11697.5	1.0012
11699.1	1.0198		11739.3	0.99361		11698	0.9981		11698	0.99924		11698	1.00207		11698	1.00127		11698	0.99965
11700.1	1.01711		11741.6	0.99253		11699.3	0.99789		11699.3	0.99791		11699.3	0.99778		11699.3	0.99719		11699.3	0.99417
11701.4	1.0147		11743.5	0.98935		11700.4	0.99587		11700.4	0.99532		11700.4	0.99675		11700.4	0.99605		11700.4	0.98979
11703.1	1.00992		11745.1	0.98711		11701.3	0.99242		11701.3	0.99512		11701.3	0.99484		11701.3	0.99509		11701.3	0.98658
11705.1	1.00567		11747.3	0.98767		11702.4	0.99143		11702.4	0.99214		11702.4	0.99447		11702.4	0.99308		11702.4	0.98319
11707	1.0019		11749.3	0.9839		11703.5	0.98908		11703.5	0.9901		11703.5	0.99076		11703.5	0.99086		11703.5	0.97939
11709	0.99881		11751.3	0.98169		11704.5	0.99043		11704.5	0.98923		11704.5	0.98873		11704.5	0.98858		11704.5	0.97622
11711	0.99616		11753.1	0.98169		11705.5	0.98603		11705.5	0.98638		11705.5	0.98965		11705.5	0.98735		11705.5	0.97371
11713	0.99389		11755.1	0.98036		11706.4	0.98667		11706.4	0.98628		11706.4	0.98785		11706.4	0.98699		11706.4	0.97155
11715	0.99187		11757.3	0.97813		11707.4	0.98464		11707.4	0.98633		11707.4	0.98613		11707.4	0.98603		11707.4	0.96961
11717	0.98983		11759.2	0.97753		11708.5	0.98332		11708.5	0.98248		11708.5	0.98548		11708.5	0.98516		11708.5	0.96835
11719	0.98768		11761.2	0.97776		11709.5	0.98222		11709.5	0.98458		11709.5	0.9854		11709.5	0.98394		11709.5	0.96808
11721	0.98533		11763.3	0.97681		11710.6	0.9824		11710.6	0.98251		11710.6	0.98524		11710.6	0.98322		11710.6	0.96835
11723	0.98293		11765.4	0.97894		11711.1	0.98221		11711.1	0.98262		11711.1	0.98572		11711.1	0.98263		11711.1	0.96863
11725.3	0.98085		11767.3	0.9761		11713.5	0.9814		11713.5	0.98318		11713.5	0.98314		11713.5	0.9825		11713.5	0.97115
11727.3	0.97895		11769	0.97628		11715.4	0.98182		11715.4	0.98332		11715.4	0.98403		11715.4	0.9848		11715.4	0.97485
11729	0.97761		11771.3	0.97603		11717.7	0.98094		11717.7	0.98388		11717.7	0.98485		11717.7	0.98462		11717.7	0.98019
11731	0.97717		11773.5	0.97645		11719.8	0.98267		11719.8	0.98438		11719.8	0.98723		11719.8	0.98689		11719.8	0.98514
11733	0.97747		11775.5	0.97889		11721.8	0.98382		11721.8	0.98583		11721.8	0.98765		11721.8	0.9883		11721.8	0.98987
11735	0.9784		11777.5	0.98077		11723.6	0.98527		11723.6	0.9875		11723.6	0.98898		11723.6	0.98954		11723.6	0.99404
11737	0.97973		11779.6	0.9827		11725.7	0.98854		11725.7	0.98732		11725.7	0.99035		11725.7	0.99155		11725.7	0.99755
11739	0.9814		11781.6	0.98326		11727.8	0.98963		11727.8	0.99122		11727.8	0.99252		11727.8	0.99375		11727.8	1.00088
11741	0.98328		11783.5	0.98724		11729.7	0.98993		11729.7	0.99309		11729.7	0.99421		11729.7	0.9955		11729.7	1.00353
11743	0.98536		11785.7	0.98849		11731.8	0.99374		11731.8	0.9939		11731.8	0.99515		11731.8	0.99701		11731.8	1.00589
11745	0.98752		11787.7	0.99172		11733.9	0.99776		11733.9	0.99574		11733.9	0.99671		11733.9	0.9983		11733.9	1.00778
11747	0.9899		11789.3	0.99574		11735.7	0.9976		11735.7	0.99864		11735.7	0.99921		11735.7	1.00016		11735.7	1.0088
11749	0.99261		11791.9	0.99587		11737.7	1.00061		11737.7	0.99993		11737.7	1.00195		11737.7	1.00091		11737.7	1.00946
11751	0.99552		11793.8	0.99864		11739.3	1.00198		11739.3	1.00187		11739.3	1.00281		11739.3	1.00312		11739.3	1.00918
11753	0.99871		11795.5	1.00408		11741.6	1.00481		11741.6	1.00509		11741.6	1.00382		11741.6	1.00425		11741.6	1.00841
11754.6	1.00201		11797.7	1.00762		11743.5	1.00632		11743.5	1.00659		11743.5	1.00589		11743.5	1.0044		11743.5	1.00813
11757	1.0058		11799.6	1.00866		11745.1	1.00793		11745.1	1.00692		11745.1	1.00797		11745.1	1.00715		11745.1	1.00827
11759	1.00951		11801.5	1.01129		11747.3	1.0106		11747.3	1.00873		11747.3	1.008		11747.3	1.00756		11747.3	1.00945
11761	1.01308		11803.5	1.01566		11749.3	1.01033		11749.3	1.01133		11749.3	1.00793		11749.3	1.00936		11749.3	1.01161
11763	1.01649		11805.5	1.01449		11751.3	1.01305		11751.3	1.01208		11751.3	1.01076		11751.3	1.01078		11751.3	1.01468
11764.7	1.0194		11806.9	1.01907		11753.1	1.01389		11753.1	1.01412		11753.1	1.01128		11753.1	1.01158		11753.1	1.01732
11766.7	1.02202		11809.2	1.01685		11755.1	1.01574		11755.1	1.01519		11755.1	1.01184		11755.1	1.01207		11755.1	1.01961
11769	1.02423		11811.3	1.01884		11757.3	1.01657		11757.3	1.01608		11757.3	1.01274		11757.3	1.01361		11757.3	1.02064
11770.7	1.02556		11812.7	1.01968		11759.2	1.0169		11759.2	1.01411		11759.2	1.01432		11759.2	1.01299		11759.2	1.01901
11772.7	1.02637		11815.2	1.02046		11761.2	1.01587		11761.2	1.01429		11761.2	1.01313		11761.2	1.01082		11761.2	1.01561
11775.1	1.02663		11817.3	1.01951		11763.3	1.01523		11763.3	1.01245		11763.3	1.0105		11763.3	1.01031		11763.3	1.01006
11776.7	1.02575		11819.2	1.01844		11765.4	1.01399		11765.4	1.01033		11765.4	1.00906		11765.4	1.00843		11765.4	1.00278
11778.7	1.02432		11821.1	1.0156		11767.3	1.01305		11767.3	1.00929		11767.3	1.00789		11767.3	1.00688		11767.3	0.9975
11781.1	1.02245		11823.3	1.01465		11769	1.01041		11769	1.00872		11769	1.00649		11769	1.00382		11769	0.99355
11783.1	1.01986		11824.8	1.01287		11771.3	1.00704		11771.3	1.00642		11771.3	1.005		11771.3	1.00229		11771.3	0.98901
11785.1	1.01721		11827.5	1.00953		11773.5	1.00289		11773.5	1.00385		11773.5	1.00268		11773.5	1.0005		11773.5	0.98621
11787.1	1.01449		11829.5	1.00956		11775.5	1.00373		11775.5	1.0026		11775.5	1.00042		11775.5	0.99936		11775.5	0.98438
11789.2	1.01187		11831.2	1.00678		11777.5	1.00238		11777.5	1.0016		11777.5	0.99849		11777.5	0.99681		11777.5	0.98288
11791.2	1.0095		11833	1.00291		11779.6	1.00223		11779.6	0.99913		11779.6	0.99801		11779.6	0.99698		11779.6	0.98203
11793.2	1.00747		11835.5	1.00309		11781.6	0.99833		11781.6	0.99853		11781.6	0.99697		11781.6	0.99544		11781.6	0.98173
11795.2	1.00582		11837.6	0.99964		11783.5	0.99907		11783.5	0.99707		11783.5	0.99534		11783.5	0.99401		11783.5	0.9817
11797.2	1.00434		11839.7	1.00145		11785.7	0.99813		11785.7	0.9953		11785.7	0.99433		11785.7	0.99342		11785.7	0.98199
11799.2	1.00311		11841.6	0.99771		11787.7	0.99798		11787.7	0.99496		11787.7	0.99298		11787.7	0.99296		11787.7	0.98253
11800.9	1.00185		11843.5	0.99603		11789.3	0.99505		11789.3	0.99522		11789.3	0.99338		11789.3	0.9931		11789.3	0.98295
11802.9	1.0009		11845.6	0.99436		11791.9	0.99395		11791.9	0.99515		11791.9	0.99291		11791.9	0.99374		11791.9	0.98381
11805	1.00008		11847.7	0.99197		11793.8	0.99416		11793.8	0.99292		11793.8	0.99374		11793.8	0.99292		11793.8	0.985
11807	0.99935		11849.6	0.99245		11795.5	0.9935		11795.5	0.99273		11795.5	0.99314		11795.5	0.99399		11795.5	0.9863
11809	0.99882		11851.7	0.99163		11797.7	0.99396		11797.7	0.99424		11797.7	0.9945		11797.7	0.99415		11797.7	0.98862
11811	0.99844		11853.7	0.98955		11799.6	0.99379		11799.6	0.9942		11799.6	0.99578		11799.6	0.99499		11799.6	0.99152
11813.1	0.99832		11855.6	0.99074		11801.5	0.99306		11801.5	0.99506		11801.5	0.99612		11801.5	0.99575		11801.5	0.99476
11815.1	0.99836		11857.2	0.99073		11803.5	0.99399		11803.5	0.99527		11803.5	0.99732		11803.5	0.99605		11803.5	0.99936
11817.1	0.99873		11859.6	0.98997		11805.5	0.99575		11805.5	0.99564		11805.5	0.99792		11805.5	0.99768		11805.5	1.00338
11819.1	0.99917		11861.5	0.99163		11806.9	0.99603		11806.9	0.99708		11806.9	0.9984		11806.9	0.99917		11806.9	1.00655
11821.2	0.99977		11864.5	0.99006		11809.2	0.99498		11809.2	0.99662		11809.2	1.00037		11809.2	1.00196		11809.2	1.01235
11823.2	1.00037		11867.4	0.99127		11811.3	0.99453		11811.3	1.00016		11811.3	1.00264		11811.3	1.00435		11811.3	1.01656
11825.2	1.00098		11870.2	0.99267		11812.7	0.9984		11812.7	1.00061		11812.7	1.00296		11812.7	1.00538		11812.7	1.01916
11827.3	1.00153		11873.2	0.99496		11815.2	0.99798		11815.2	1.00107		11815.2	1.00516		11815.2	1.00743		11815.2	1.02253
11829.3	1.00184		11876.3	0.99573		11817.3	1.00221		11817.3	1.0027		11817.3	1.00644		11817.3	1.00855		11817.3	1.02398
11831.3	1.00205		11879.2	0.99668		11819.2	1.0017		11819.2	1.00295		11819.2	1.00582		11819.2	1.00778		11819.2	1.02445
11833.3	1.00194		11882.2	0.99468		11821.1	1.00028		11821.1	1.00166		11821.1	1.00433		11821.1	1.00753		11821.1	1.02379
11835.4	1.00157		11885.2	0.99869		11823.3	1.00114		11823.3	1.00268		11823.3	1.00351		11823.3	1.00648		11823.3	1.02222
11837.4	1.00092		11888.3	0.99713		11824.8	1.00067		11824.8	1.00287		11824.8	1.00419		11824.8	1.00592		11824.8	1.02074
11839.4	0.99995		11891.4	0.99837		11827.5	1.00156		11827.5	1.00298		11827.5	1.00333		11827.5	1.00486		11827.5	1.01652
11841.5	0.99868		11894.3	1.00166		11829.5	1.00104		11829.5	1.00242		11829.5	1.00437		11829.5	1.00508		11829.5	1.01306
11843.5	0.99717		11897.6	1.00146		11831.2	1.00049		11831.2	1.00159		11831.2	1.00298		11831.2	1.00376		11831.2	1.00981
11845.6	0.99562		11900.4	1.0033		11833	1.00116		11833	1.0009		11833	1.00472		11833	1.00232		11833	1.00566
11847.6	0.9941		11903.7	1.00263		11835.5	1.00195		11835.5	1.0025		11835.5	1.00222		11835.5	1.0018		11835.5	0.99937
11849.6	0.9927		11906.3	1.00574		11837.6	1.00019		11837.6	1.00145		11837.6	1.00068		11837.6	1.00064		11837.6	0.99486
11851.7	0.99175		11909.7	1.00512		11839.7	1.00185		11839.7	1.00034		11839.7	1.00141		11839.7	1.00081		11839.7	0.99086
11854.7	0.99082		11912.6	1.00616		11841.6	1.00369		11841.6	1.00086		11841.6	0.99992		11841.6	1.00012		11841.6	0.98805
11857.4	0.9906		11915.8	1.0066		11843.5	1.00352		11843.5	1.00091		11843.5	1.00098		11843.5	0.9997		11843.5	0.98616
11860.5	0.99135		11918.5	1.00594		11845.6	1.00069		11845.6	1.00287		11845.6	1.00083		11845.6	0.99941		11845.6	0.98569
11863.2	0.99249		11921.4	1.00789		11847.7	1.00317		11847.7	1.00009		11847.7	0.99962		11847.7	0.99939		11847.7	0.9857
11866.3	0.99417		11924.5	1.00723		11849.6	1.00173		11849.6	1.0024		11849.6	0.99907		11849.6	0.99755		11849.6	0.98641
11869	0.99591		11927.6	1.00523		11851.7	1.00176		11851.7	1.00157		11851.7	0.99863		11851.7	0.99784		11851.7	0.98781
11871.7	0.9976		11930.2	1.00556		11853.7	1.00285		11853.7	1.00118		11853.7	0.99746		11853.7	0.99782		11853.7	0.98945
11874.8	0.99938		11933.2	1.00628		11855.6	1.00107		11855.6	0.99966		11855.6	0.99854		11855.6	0.99878		11855.6	0.99099
11877.9	1.00106		11936	1.0076		11857.2	1.0012		11857.2	1.00024		11857.2	0.99868		11857.2	0.99916		11857.2	0.99207
11880.6	1.00236		11939.1	1.00538		11859.6	1.00112		11859.6	1.00107		11859.6	0.99831		11859.6	0.99806		11859.6	0.99281
11883.7	1.00383		11942	1.00577		11861.5	1.00305		11861.5	1.00077		11861.5	0.99903		11861.5	0.99808		11861.5	0.99263
11886.4	1.00512		11945.2	1.0044		11864.5	1.00048		11864.5	1.00085		11864.5	0.99989		11864.5	0.99697		11864.5	0.99107
11889.5	1.0066		11948.1	1.00265		11867.4	1.00178		11867.4	1.00038		11867.4	0.99888		11867.4	0.9968		11867.4	0.989
11892.2	1.00795		11951.2	1.00144		11870.2	1.00112		11870.2	0.9992		11870.2	0.9968		11870.2	0.99779		11870.2	0.98879
11895.3	1.00938		11954.3	1.00274		11873.2	0.99981		11873.2	0.99975		11873.2	0.99851		11873.2	0.99713		11873.2	0.99011
11898.4	1.01062		11957.4	1.00233		11876.3	1.00044		11876.3	1.00042		11876.3	0.99908		11876.3	0.99803		11876.3	0.9928
11901.1	1.01146		11960.5	0.99872		11879.2	0.99837		11879.2	0.99955		11879.2	0.9994		11879.2	0.99849		11879.2	0.99599
11904.2	1.0121		11963.4	1.00179		11882.2	0.99903		11882.2	1.00103		11882.2	0.99826		11882.2	0.99984		11882.2	1.00023
11907	1.01187		11966.6	0.99792		11885.2	0.99934		11885.2	1.00039		11885.2	1.00071		11885.2	1.00016		11885.2	1.00405
11910.1	1.01104		11969.6	0.99373		11888.3	0.99945		11888.3	0.99946		11888.3	1.00112		11888.3	1.0018		11888.3	1.00814
11913.1	1.00958		11972.7	0.9973		11891.4	0.99916		11891.4	1.0008		11891.4	1.00031		11891.4	1.00222		11891.4	1.01206
11915.9	1.00754		11975.8	0.99569		11894.3	1.00068		11894.3	0.99995		11894.3	1.00157		11894.3	1.00128		11894.3	1.01473
11919	1.00535		11978.6	0.99685		11897.6	0.99864		11897.6	1.0008		11897.6	1.00228		11897.6	1.00337		11897.6	1.01652
11921.7	1.00294		11981.5	0.99596		11900.4	0.99931		11900.4	1.00017		11900.4	1.00124		11900.4	1.00289		11900.4	1.01659
11924.8	1.00065		11984.5	0.99456		11903.7	0.99931		11903.7	1.00049		11903.7	1.0023		11903.7	1.00223		11903.7	1.01457
11927.6	0.99838		11987.4	0.99093		11906.3	0.99944		11906.3	0.99925		11906.3	1.00181		11906.3	1.00143		11906.3	1.01143
11930.3	0.99644		11990.4	0.99252		11909.7	0.99808		11909.7	1.00013		11909.7	1.0012		11909.7	1.0003		11909.7	1.0062
11933.4	0.99524		11993	0.99436		11912.6	0.99763		11912.6	0.9986		11912.6	0.9998		11912.6	0.9992		11912.6	1.00095
11936.5	0.99441		11996.1	0.9927		11915.8	0.99594		11915.8	0.99726		11915.8	0.99747		11915.8	0.99847		11915.8	0.99602
11939.3	0.9938		11998.9	0.99293		11918.5	0.99743		11918.5	0.99659		11918.5	0.9975		11918.5	0.99852		11918.5	0.99276
11942.4	0.99373		12002	0.99462		11921.4	0.99552		11921.4	0.99619		11921.4	0.9986		11921.4	0.99657		11921.4	0.99056
11945.2	0.99375		12004.9	0.99543		11924.5	0.99552		11924.5	0.99627		11924.5	0.99572		11924.5	0.99613		11924.5	0.98972
11948.3	0.99412		12008.1	0.99694		11927.6	0.9959		11927.6	0.99446		11927.6	0.99665		11927.6	0.996		11927.6	0.99027
11951	0.99442		12011.1	0.99618		11930.2	0.99509		11930.2	0.99548		11930.2	0.9981		11930.2	0.99624		11930.2	0.99122
11954.1	0.99499		12014.3	0.99762		11933.2	0.99653		11933.2	0.99687		11933.2	0.99607		11933.2	0.99668		11933.2	0.99271
11956.9	0.99544		12017.2	0.99742		11936	0.99778		11936	0.9971		11936	0.99619		11936	0.99581		11936	0.99401
11960	0.99616		12020.4	1.00027		11939.1	0.99647		11939.1	0.9954		11939.1	0.99679		11939.1	0.99582		11939.1	0.99514
11962.8	0.99668		12023.4	0.99906		11942	0.99772		11942	0.99721		11942	0.99798		11942	0.99762		11942	0.99614
11965.9	0.99745		12026.6	0.99972		11945.2	0.99721		11945.2	0.99785		11945.2	0.9959		11945.2	0.99701		11945.2	0.99683
11969	0.99823		12029.4	1.00092		11948.1	0.99967		11948.1	0.99732		11948.1	0.99574		11948.1	0.99727		11948.1	0.99698
11972.1	0.99893		12032.6	1.00239		11951.2	0.99985		11951.2	0.99846		11951.2	0.99747		11951.2	0.99783		11951.2	0.99652
11974.9	0.99946		12035.6	0.9983		11954.3	0.99857		11954.3	0.99793		11954.3	0.99873		11954.3	0.99792		11954.3	0.99496
11978	1.00005		12038.6	1.00037		11957.4	0.99941		11957.4	0.9982		11957.4	0.99713		11957.4	0.99828		11957.4	0.99415
11980.8	1.00025		12041.6	1.00139		11960.5	0.9999		11960.5	0.99897		11960.5	0.99776		11960.5	0.99906		11960.5	0.99452
11983.9	1.0005		12044.6	1.00006		11963.4	0.99863		11963.4	0.9999		11963.4	0.99693		11963.4	0.99708		11963.4	0.99602
11986.7	1.00033		12047.5	1.00239		11966.6	0.99949		11966.6	1.00108		11966.6	0.9987		11966.6	1.00024		11966.6	0.99836
11989.5	0.99996		12050.4	1.00039		11969.6	1.00072		11969.6	1.00085		11969.6	0.99868		11969.6	1.00046		11969.6	1.00101
11992.6	0.99949		12053.3	1.00195		11972.7	1.00336		11972.7	0.99883		11972.7	1.00083		11972.7	0.99942		11972.7	1.00362
11995.8	0.99888		12056	1.00192		11975.8	1.00255		11975.8	1.0004		11975.8	1.00193		11975.8	1.00094		11975.8	1.00532
11998.6	0.99798		12059.1	1.00229		11978.6	1.00425		11978.6	1.00317		11978.6	1.00359		11978.6	1.00424		11978.6	1.00658
12001.3	0.99705		12062.1	1.00087		11981.5	1.00137		11981.5	1.00357		11981.5	1.00266		11981.5	1.00392		11981.5	1.00765
12004.5	0.99643		12065.1	1.00101		11984.5	1.00217		11984.5	1.00283		11984.5	1.00266		11984.5	1.00295		11984.5	1.00807
12007.6	0.99587		12068.1	1.00151		11987.4	1.00257		11987.4	1.00238		11987.4	1.00365		11987.4	1.00183		11987.4	1.00905
12010.4	0.99541		12071.3	1.00148		11990.4	1.00371		11990.4	1.00195		11990.4	1.00279		11990.4	1.00245		11990.4	1.00999
12013.6	0.99533		12074.3	1.0003		11993	1.00282		11993	1.00115		11993	1.00229		11993	1.00251		11993	1.01047
12016.4	0.99536		12077.5	0.99779		11996.1	1.00219		11996.1	1.00339		11996.1	1.00317		11996.1	1.00259		11996.1	1.01063
12019.5	0.99578		12080.4	0.99859		11998.9	1.00069		11998.9	1.0019		11998.9	1.00187		11998.9	1.00311		11998.9	1.00985
12022.6	0.99638		12083.5	0.99913		12002	1.00045		12002	1.00159		12002	1.0029		12002	1.003		12002	1.00835
12025.4	0.99693		12086.5	0.99934		12004.9	0.99931		12004.9	1.00084		12004.9	1.00041		12004.9	1.00164		12004.9	1.00616
12028.6	0.9977		12089.7	0.99822		12008.1	0.99963		12008.1	1.00079		12008.1	1.00039		12008.1	1.00003		12008.1	1.0026
12031.7	0.99859		12092.6	0.99785		12011.1	0.9981		12011.1	1.00059		12011.1	0.99997		12011.1	0.99927		12011.1	0.99915
12034.5	0.99927		12095.7	0.99958		12014.3	0.99822		12014.3	0.99941		12014.3	0.998		12014.3	0.99808		12014.3	0.99516
12037.7	1.00019		12098.7	0.99855		12017.2	0.99913		12017.2	0.99891		12017.2	0.99876		12017.2	0.99873		12017.2	0.99192
12040.5	1.00088		12101.8	0.99935		12020.4	0.99795		12020.4	0.99746		12020.4	0.99832		12020.4	0.99739		12020.4	0.98965
12043.7	1.00175		12104.9	0.99855		12023.4	0.99809		12023.4	0.99878		12023.4	0.99718		12023.4	0.99611		12023.4	0.9885
12046.5	1.00237		12107.7	1.00125		12026.6	0.99772		12026.6	0.99758		12026.6	0.99601		12026.6	0.99677		12026.6	0.9883
12049.6	1.00302		12110.6	0.99697		12029.4	0.99706		12029.4	0.99653		12029.4	0.99619		12029.4	0.99767		12029.4	0.98899
12052.4	1.00349		12113.5	0.99616		12032.6	0.99669		12032.6	0.99737		12032.6	0.99637		12032.6	0.99669		12032.6	0.99027
12055.6	1.00393		12116.5	0.9971		12035.6	0.99716		12035.6	0.99614		12035.6	0.99706		12035.6	0.99601		12035.6	0.99175
12058.4	1.00406		12119.2	0.99954		12038.6	0.99568		12038.6	0.99738		12038.6	0.99613		12038.6	0.99707		12038.6	0.99345
12061.6	1.00422		12122.4	0.99748		12041.6	0.99743		12041.6	0.99693		12041.6	0.99594		12041.6	0.99698		12041.6	0.99508
12064.4	1.004		12125.1	1.00015		12044.6	0.99691		12044.6	0.99625		12044.6	0.9983		12044.6	0.99689		12044.6	0.99636
12067.6	1.00377		12128.4	1.00014		12047.5	0.99762		12047.5	0.99742		12047.5	0.99876		12047.5	0.99761		12047.5	0.99768
12070.4	1.00315		12131.2	0.99871		12050.4	0.99719		12050.4	0.99854		12050.4	1.00047		12050.4	0.99991		12050.4	0.99925
12073.6	1.00254		12134.3	0.99646		12053.3	0.99834		12053.3	0.99922		12053.3	0.99903		12053.3	0.99758		12053.3	1.0003
12076.4	1.00149		12137.4	0.99955		12056	0.99853		12056	0.99782		12056	0.99619		12056	0.99839		12056	1.0016
12079.6	1.00053		12140.5	0.99745		12059.1	1.00127		12059.1	0.99851		12059.1	0.99786		12059.1	0.99906		12059.1	1.00299
12082.4	0.99922		12143.4	0.9977		12062.1	1.00067		12062.1	0.9983		12062.1	0.99935		12062.1	0.99977		12062.1	1.00435
12085.6	0.99808		12146.6	0.99727		12065.1	1.00011		12065.1	1.0005		12065.1	1.00132		12065.1	0.99984		12065.1	1.00536
12088.8	0.99694		12149.7	0.9996		12068.1	1.00024		12068.1	0.99908		12068.1	1.00008		12068.1	0.99928		12068.1	1.00597
12091.6	0.99571		12152.7	0.99841		12071.3	1.00054		12071.3	0.99982		12071.3	1.00075		12071.3	1.00001		12071.3	1.00661
12094.8	0.99483		12155.9	0.99903		12074.3	0.99947		12074.3	0.99911		12074.3	1.00152		12074.3	1.00105		12074.3	1.00634
12098	0.99416		12158.8	1.00116		12077.5	0.99902		12077.5	0.99987		12077.5	1.00053		12077.5	1.00144		12077.5	1.00673
12100.8	0.9935		12161.9	0.99957		12080.4	1.00126		12080.4	1.00016		12080.4	1.00096		12080.4	1.00174		12080.4	1.00781
12104	0.99322		12165.7	0.99923		12083.5	1.00143		12083.5	1.00004		12083.5	1.00057		12083.5	1.00249		12083.5	1.00853
12106.8	0.99288		12169.8	1.00179		12086.5	1.0011		12086.5	1.00149		12086.5	1.00284		12086.5	1.00192		12086.5	1.00825
12110	0.99289		12174	1.0013		12089.7	1.00041		12089.7	1.00214		12089.7	1.00246		12089.7	1.00186		12089.7	1.00772
12112.9	0.99283		12177.6	1.00209		12092.6	1.00187		12092.6	1.00286		12092.6	1.00326		12092.6	1.00227		12092.6	1.00685
12116.1	0.99302		12181.5	1.00049		12095.7	1.00243		12095.7	1.00264		12095.7	1.00352		12095.7	1.0023		12095.7	1.00563
12118.9	0.9931		12185.4	1.00114		12098.7	0.99991		12098.7	1.00187		12098.7	1.00366		12098.7	1.00185		12098.7	1.00452
12122.1	0.99343		12189.4	1.00318		12101.8	1.00262		12101.8	1.00239		12101.8	1.00123		12101.8	1.0018		12101.8	1.00295
12124.9	0.9937		12193.4	1.00391		12104.9	1.00072		12104.9	1.00091		12104.9	1.00155		12104.9	1.00238		12104.9	1.00126
12127.8	0.99413		12197.3	1.00456		12107.7	1.00119		12107.7	1.00137		12107.7	1.00103		12107.7	1.00301		12107.7	1.00116
12131	0.99483		12201.5	1.00325		12110.6	0.99996		12110.6	1.0039		12110.6	1.0007		12110.6	1.00105		12110.6	1.0008
12134.2	0.9957		12205.5	1.00431		12113.5	1.00344		12113.5	1.00124		12113.5	1.00095		12113.5	1.00039		12113.5	0.99993
12137.1	0.99653		12209.4	1.00297		12116.5	1.00078		12116.5	1.00158		12116.5	1.00131		12116.5	1.00062		12116.5	0.99898
12140.3	0.99759		12213.8	1.00158		12119.2	0.99983		12119.2	1.00085		12119.2	1.00039		12119.2	1.00106		12119.2	0.99832
12143.1	0.99852		12217.7	1.00186		12122.4	1.00085		12122.4	1.00161		12122.4	1.00124		12122.4	1.00012		12122.4	0.99757
12146.3	0.99957		12221.9	1.00144		12125.1	1.00206		12125.1	0.99879		12125.1	1.00059		12125.1	1.00104		12125.1	0.99654
12149.5	1.00061		12226	1.00057		12128.4	0.99904		12128.4	1.00138		12128.4	1.00077		12128.4	1.00012		12128.4	0.99579
12153.5	1.00164		12230	1.00097		12131.2	0.99994		12131.2	1.00048		12131.2	1.00005		12131.2	0.99992		12131.2	0.99526
12157.4	1.00238		12233.9	1.00118		12134.3	1.00154		12134.3	1.00016		12134.3	0.99825		12134.3	0.99982		12134.3	0.99472
12161.4	1.00287		12237.9	1.00174		12137.4	1.00006		12137.4	0.99996		12137.4	1.00029		12137.4	1.00011		12137.4	0.99462
12165.3	1.0029		12241.7	0.99824		12140.5	1.0015		12140.5	0.99962		12140.5	0.99964		12140.5	0.99936		12140.5	0.99514
12169.2	1.00263		12245.6	0.99978		12143.4	1.00181		12143.4	1.00032		12143.4	0.99895		12143.4	0.99934		12143.4	0.99595
12173.2	1.00215		12249.4	1.00044		12146.6	1.00018		12146.6	1.00187		12146.6	0.99903		12146.6	0.99991		12146.6	0.99678
12177.1	1.00137		12253.5	0.99642		12149.7	0.99964		12149.7	1.00073		12149.7	1.00121		12149.7	1.00006		12149.7	0.99753
12181.1	1.00054		12257.2	0.99687		12152.7	0.99939		12152.7	0.99992		12152.7	1.00082		12152.7	0.99934		12152.7	0.99864
12185	0.99968		12261.3	1.00074		12155.9	1.00124		12155.9	0.99864		12155.9	0.99967		12155.9	0.99926		12155.9	0.99952
12189	0.99881			1.00049		12158.8	1.00185		12158.8	1.00116		12158.8	0.99918		12158.8	1.00157		12158.8	1.00027
12192.6	0.99799			1.00141		12161.9	0.99831		12161.9	0.99903		12161.9	1.00053		12161.9	0.99982		12161.9	1.00156
12196.9	0.99777			1.00219		12165.7	1.00047		12165.7	1.00106		12165.7	1.00351		12165.7	1.00274		12165.7	1.0033
12200.9	0.99759			1.0024		12169.8	1.00261		12169.8	1.00041		12169.8	1.00151		12169.8	1.00255		12169.8	1.0051
12204.5	0.99745			0.99634		12174	1.00119		12174	0.9996		12174	1.00169		12174	1.00108		12174	1.00653
12208.8	0.99783			0.99878		12177.6	1.00122		12177.6	1.00141		12177.6	1.00187		12177.6	1.00198		12177.6	1.00771
12212.8	0.99817			0.99899		12181.5	1.00296		12181.5	1.00135		12181.5	1.00131		12181.5	1.00291		12181.5	1.00883
12216.7	0.99849			0.99836		12185.4	1.00104		12185.4	1.00137		12185.4	1.00112		12185.4	1.00271		12185.4	1.00951
12220.7	0.99884			0.9972		12189.4	1.00265		12189.4	1.00269		12189.4	1.00543		12189.4	1.00206		12189.4	1.01065
12224.7	0.99922			0.99827		12193.4	1.00282		12193.4	1.00252		12193.4	1.0062		12193.4	1.00277		12193.4	1.01106
12228.7	0.99957			0.99981		12197.3	1.00247		12197.3	1.00263		12197.3	1.0054		12197.3	1.00236		12197.3	1.01103
12232.7	1.00005			1.00105		12201.5	1.00339		12201.5	1.00356		12201.5	1.00385		12201.5	1.00444		12201.5	1.01058
12236.6	1.00062			1.00073		12205.5	1.00383		12205.5	1.0038		12205.5	1.00427		12205.5	1.00386		12205.5	1.00978
12240.6	1.00131			1.00185		12209.4	1.00336		12209.4	1.00272		12209.4	1.00491		12209.4	1.00293		12209.4	1.00888
12244.6	1.00206			1.0018		12213.8	1.00419		12213.8	1.00254		12213.8	1.00447		12213.8	1.00409		12213.8	1.00759
12248.6	1.00282			0.99937		12217.7	1.00283		12217.7	1.0043		12217.7	1.00599		12217.7	1.00336		12217.7	1.00628
12252.6	1.00351			0.9999		12221.9	1.00485		12221.9	1.00331		12221.9	1.00515		12221.9	1.00379		12221.9	1.00519
12256.6	1.00416			0.99987		12226	1.00363		12226	1.00486		12226	1.00393		12226	1.00208		12226	1.00428
12260.6	1.00462			0.99785		12230	1.00348		12230	1.00176		12230	1.00439		12230	1.00369		12230	1.00429
12264.6	1.00492			1.00091		12233.9	1.00404		12233.9	1.00254		12233.9	1.00408		12233.9	1.00216		12233.9	1.00403
12268.6	1.00502			0.99939		12237.9	1.00625		12237.9	1.00321		12237.9	1.00457		12237.9	1.00233		12237.9	1.00401
12272.6	1.00489			1.00191		12241.7	1.00251		12241.7	1.00297		12241.7	1.00291		12241.7	1.00251		12241.7	1.00383
12276.6	1.00455			1.00179		12245.6	1.00468		12245.6	1.0045		12245.6	1.00417		12245.6	1.00314		12245.6	1.00368
12280.7	1.00399			0.99954		12249.4	1.00578		12249.4	1.00279		12249.4	1.0046		12249.4	1.00209		12249.4	1.00339
12284.7	1.00326			0.99977		12253.5	1.00519		12253.5	1.00459		12253.5	1.00311		12253.5	1.00274		12253.5	1.00266
12288.7	1.00256			0.99969		12257.2	1.00477		12257.2	1.00329		12257.2	1.00338		12257.2	1.00122		12257.2	1.00224
12293.1	1.00201			1.00317		12261.3	1.00218		12261.3	1.00527		12261.3	1.00432		12261.3	1.0025		12261.3	1.00192
12297.1	1.00137
12301.1	1.00094
12305.2	1.00065
12308.8	1.00037
12312.9	1.00046
12316.9	1.00068
12321	1.00108
12325	1.00154
12329	1.00215
12333.1	1.00286
12337.2	1.0036
12341.2	1.00447
12345.6	1.00558
12349.3	1.00623
12354.5	1.00753
12359.7	1.00873
12364.5	1.00971
12369.7	1.01076
12374.5	1.01148
12379.7	1.01214
12384.5	1.01237
12389.3	1.01232
12394.5	1.01226
12399.8	1.01209
12404.6	1.01164
12409.4	1.01122

## Sheet: Figure 3g
PtO2			Pt-0.1			Pt-0.5			Pt-1.0			Pt-2.0			Pt-3.0			Pt foil
Energy	Normalized xμ		Energy	Normalized xμ		Energy	Normalized xμ		Energy	Normalized xμ		Energy	Normalized xμ		Energy	Normalized xμ		Energy	Normalized xμ
11358.7	0.01941		11476.4	0.0075		11396.1	0.00752		11396.1	0.00787		11396.1	0.00827		11396.1	0.00888		11396.1	0.00489
11363.7	0.0183		11479.3	0.00693		11398.8	0.00696		11398.8	0.00712		11398.8	0.00768		11398.8	0.0084		11398.8	0.00463
11368.7	0.01725		11482.3	0.00646		11401.7	0.00652		11401.7	0.00671		11401.7	0.00722		11401.7	0.00774		11401.7	0.00432
11373.3	0.01613		11485.5	0.00581		11404.4	0.00624		11404.4	0.00612		11404.4	0.00685		11404.4	0.00724		11404.4	0.00409
11378.3	0.01508		11488.3	0.00496		11407.4	0.00585		11407.4	0.00572		11407.4	0.00626		11407.4	0.0067		11407.4	0.00387
11383.4	0.01399		11491.5	0.00392		11410.5	0.00525		11410.5	0.00525		11410.5	0.00573		11410.5	0.00607		11410.5	0.00358
11388.4	0.01298		11494.4	0.00444		11413.3	0.00469		11413.3	0.00486		11413.3	0.00525		11413.3	0.00559		11413.3	0.00336
11393.1	0.01191		11497.6	0.00395		11416.4	0.00452		11416.4	0.00411		11416.4	0.00468		11416.4	0.00512		11416.4	0.00309
11398.1	0.01086		11500.5	0.00342		11419.5	0.00384		11419.5	0.00401		11419.5	0.00422		11419.5	0.00454		11419.5	0.00273
11402.8	0.0098		11503.3	0.00344		11422.5	0.00358		11422.5	0.00349		11422.5	0.00369		11422.5	0.00393		11422.5	0.0023
11407.8	0.00877		11506.3	0.00283		11425.5	0.00311		11425.5	0.00294		11425.5	0.00314		11425.5	0.00341		11425.5	0.0021
11412.9	0.00775		11509.3	0.00274		11428.7	0.00253		11428.7	0.0024		11428.7	0.0029		11428.7	0.00294		11428.7	0.00186
11417.6	0.00669		11512.2	0.00275		11431.5	0.00198		11431.5	0.00208		11431.5	0.00231		11431.5	0.00258		11431.5	0.00155
11422.6	0.00567		11515.1	0.00178		11434.7	0.00177		11434.7	0.00179		11434.7	0.00163		11434.7	0.002		11434.7	0.00127
11427.7	0.00467		11517.9	0.00148		11437.7	0.00124		11437.7	0.00139		11437.7	0.00131		11437.7	0.00141		11437.7	0.000826398
11432.7	0.00367		11521.1	0.0013		11440.7	0.000810742		11440.7	0.000813545		11440.7	0.000810937		11440.7	0.00104		11440.7	0.000487754
11437.8	0.00268		11524	0.000279626		11443.7	0.000198448		11443.7	0.000247932		11443.7	0.000480583		11443.7	0.000437065		11443.7	0.000274898
11442.8	0.00174		11527.1	8.98543e-05		11446.5	-0.000103572		11446.5	0.000192067		11446.5	8.57649e-05		11446.5	0.000110156		11446.5	3.77472e-05
11447.6	0.000753263		11530.1	-0.000331335		11449.5	-0.000424547		11449.5	-0.000109259		11449.5	-0.000345402		11449.5	-0.000369529		11449.5	-6.92416e-05
11452.6	-0.000129615		11533.1	-0.000711227		11452.4	-0.000956538		11452.4	-0.00069426		11452.4	-0.000668123		11452.4	-0.000743138		11452.4	-0.000306399
11457.4	-0.00107		11536.2	-0.000705986		11455.3	-0.000976716		11455.3	-0.000987846		11455.3	-0.000955919		11455.3	-0.00118		11455.3	-0.00064313
11462.5	-0.00192		11539.2	-0.00174		11458.3	-0.0015		11458.3	-0.00132		11458.3	-0.00137		11458.3	-0.00153		11458.3	-0.000859434
11467.6	-0.00273		11542.3	-0.00149		11461.1	-0.00137		11461.1	-0.00146		11461.1	-0.00168		11461.1	-0.00202		11461.1	-0.00111
11472.3	-0.00362		11543.3	-0.0022		11464.2	-0.0022		11464.2	-0.00197		11464.2	-0.00209		11464.2	-0.00215		11464.2	-0.00133
11477.4	-0.00433		11544.3	-0.00256		11467	-0.00238		11467	-0.00196		11467	-0.00234		11467	-0.00256		11467	-0.00148
11482.5	-0.00503		11545.4	-0.00211		11470.2	-0.00219		11470.2	-0.00242		11470.2	-0.00264		11470.2	-0.00295		11470.2	-0.00171
11487.6	-0.00564		11546.3	-0.00277		11473.2	-0.00309		11473.2	-0.00289		11473.2	-0.00315		11473.2	-0.00302		11473.2	-0.00172
11492.7	-0.00616		11547.3	-0.00303		11476.4	-0.00278		11476.4	-0.0028		11476.4	-0.00306		11476.4	-0.00348		11476.4	-0.00192
11497.8	-0.00654		11548.3	-0.00299		11479.3	-0.00307		11479.3	-0.00339		11479.3	-0.00344		11479.3	-0.00367		11479.3	-0.00226
11502.6	-0.00683		11549.4	-0.00411		11482.3	-0.003		11482.3	-0.00337		11482.3	-0.00348		11482.3	-0.00382		11482.3	-0.00238
11507.7	-0.00682		11550.4	-0.00305		11485.5	-0.00302		11485.5	-0.00326		11485.5	-0.00365		11485.5	-0.00381		11485.5	-0.00244
11512.5	-0.0066		11550.7	-0.00332		11488.3	-0.00348		11488.3	-0.00324		11488.3	-0.00367		11488.3	-0.00401		11488.3	-0.00248
11517.7	-0.00595		11551.4	-0.00413		11491.5	-0.0032		11491.5	-0.00363		11491.5	-0.00377		11491.5	-0.00402		11491.5	-0.0025
11522.8	-0.00476		11552.2	-0.00338		11494.4	-0.00334		11494.4	-0.0035		11494.4	-0.00366		11494.4	-0.00405		11494.4	-0.00249
11527.9	-0.00276		11552.8	-0.00329		11497.6	-0.00321		11497.6	-0.00344		11497.6	-0.00382		11497.6	-0.00409		11497.6	-0.00249
11532.8	0.000422484		11553.6	-0.00269		11500.5	-0.00335		11500.5	-0.00322		11500.5	-0.00344		11500.5	-0.00363		11500.5	-0.00246
11533.7	0.00112		11554.2	-0.0029		11503.3	-0.00302		11503.3	-0.00329		11503.3	-0.00314		11503.3	-0.00343		11503.3	-0.00231
11534.4	0.00169		11555	-0.0023		11506.3	-0.00259		11506.3	-0.00276		11506.3	-0.00292		11506.3	-0.00316		11506.3	-0.00194
11535	0.00234		11555.7	-0.00216		11509.3	-0.00229		11509.3	-0.00243		11509.3	-0.00258		11509.3	-0.0026		11509.3	-0.00178
11535.7	0.00304		11556.4	-0.00157		11512.2	-0.0017		11512.2	-0.00163		11512.2	-0.00173		11512.2	-0.00213		11512.2	-0.00152
11536.3	0.00383		11557	-0.00107		11515.1	-0.00119		11515.1	-0.00109		11515.1	-0.0013		11515.1	-0.00129		11515.1	-0.00107
11536.9	0.00461		11557.7	-0.000640244		11517.9	-0.00022247		11517.9	-0.000337685		11517.9	-0.000278456		11517.9	-0.000383124		11517.9	-0.000615286
11537.6	0.00545		11558.4	0.000550625		11521.1	0.000783549		11521.1	0.000623785		11521.1	0.000725762		11521.1	0.000605245		11521.1	0.000248403
11538.6	0.00646		11559	0.00225		11524	0.00203		11524	0.00225		11524	0.00234		11524	0.00224		11524	0.00129
11539.2	0.00748		11559.8	0.00368		11527.1	0.00356		11527.1	0.00364		11527.1	0.00364		11527.1	0.00412		11527.1	0.00263
11539.8	0.00858		11560.5	0.00599		11530.1	0.00577		11530.1	0.0055		11530.1	0.00591		11530.1	0.00632		11530.1	0.00414
11540.5	0.00973		11561.1	0.00762		11533.1	0.00761		11533.1	0.00797		11533.1	0.00883		11533.1	0.00971		11533.1	0.0062
11541.1	0.01103		11561.8	0.01111		11536.2	0.01133		11536.2	0.01175		11536.2	0.01245		11536.2	0.0136		11536.2	0.00882
11541.8	0.01239		11562.5	0.01429		11539.2	0.01574		11539.2	0.01559		11539.2	0.01698		11539.2	0.01804		11539.2	0.0121
11542.4	0.01387		11563.2	0.02041		11542.3	0.02137		11542.3	0.02168		11542.3	0.02365		11542.3	0.02489		11542.3	0.01701
11543.1	0.01554		11563.9	0.02249		11543.3	0.02313		11543.3	0.02384		11543.3	0.02576		11543.3	0.02701		11543.3	0.01897
11543.7	0.01724		11564.5	0.02478		11544.3	0.02557		11544.3	0.02639		11544.3	0.02809		11544.3	0.031		11544.3	0.02135
11544.7	0.01928		11565.2	0.0268		11545.4	0.02833		11545.4	0.02881		11545.4	0.03243		11545.4	0.03494		11545.4	0.02415
11545.3	0.02135		11565.9	0.02998		11546.3	0.03286		11546.3	0.0324		11546.3	0.03514		11546.3	0.03756		11546.3	0.02715
11546	0.02364		11566.6	0.03268		11547.3	0.0355		11547.3	0.0358		11547.3	0.03862		11547.3	0.04205		11547.3	0.03034
11546.6	0.02614		11567.3	0.03618		11548.3	0.03992		11548.3	0.03965		11548.3	0.04277		11548.3	0.04725		11548.3	0.03406
11547.2	0.02883		11568	0.04138		11549.4	0.04412		11549.4	0.04436		11549.4	0.04834		11549.4	0.05183		11549.4	0.03839
11548.2	0.03198		11568.6	0.04731		11550.4	0.05		11550.4	0.05102		11550.4	0.05385		11550.4	0.05973		11550.4	0.04353
11548.9	0.03528		11569.2	0.0491		11550.7	0.053		11550.7	0.05347		11550.7	0.0574		11550.7	0.06316		11550.7	0.04533
11549.5	0.03896		11569.8	0.05442		11551.4	0.05862		11551.4	0.05847		11551.4	0.0631		11551.4	0.06846		11551.4	0.04903
11550.1	0.04305		11570.5	0.0597		11552.2	0.06307		11552.2	0.06357		11552.2	0.06917		11552.2	0.07528		11552.2	0.05417
11550.8	0.04761		11571.2	0.06375		11552.8	0.06872		11552.8	0.06922		11552.8	0.07483		11552.8	0.08193		11552.8	0.05996
11551.4	0.05264		11572	0.06922		11553.6	0.07496		11553.6	0.07634		11553.6	0.08261		11553.6	0.08995		11553.6	0.06822
11552.1	0.05844		11572.7	0.07523		11554.2	0.08148		11554.2	0.08338		11554.2	0.08991		11554.2	0.09784		11554.2	0.0744
11552.7	0.06486		11573.3	0.084		11555	0.0913		11555	0.09192		11555	0.1004		11555	0.10899		11555	0.08317
11553.7	0.07227		11574	0.093		11555.7	0.10018		11555.7	0.10165		11555.7	0.11075		11555.7	0.12105		11555.7	0.09415
11554.3	0.08056		11574.7	0.1013		11556.4	0.11226		11556.4	0.11303		11556.4	0.1237		11556.4	0.13394		11556.4	0.10619
11555	0.09015		11575.4	0.11392		11557	0.12466		11557	0.12551		11557	0.13637		11557	0.14843		11557	0.11885
11555.6	0.10115		11576.1	0.12875		11557.7	0.14147		11557.7	0.14244		11557.7	0.15383		11557.7	0.16943		11557.7	0.13711
11556.3	0.11375		11576.8	0.14494		11558.4	0.16168		11558.4	0.16234		11558.4	0.1772		11558.4	0.19391		11558.4	0.16054
11557.2	0.12895		11577.5	0.1618		11559	0.18159		11559	0.18284		11559	0.19841		11559	0.21961		11559	0.18523
11557.6	0.14605		11578.2	0.18419		11559.8	0.20679		11559.8	0.20959		11559.8	0.22922		11559.8	0.25096		11559.8	0.21456
11558.5	0.16712		11578.9	0.21321		11560.5	0.24191		11560.5	0.24283		11560.5	0.2648		11560.5	0.29404		11560.5	0.25507
11559.2	0.19175		11579.6	0.24349		11561.1	0.2806		11561.1	0.27986		11561.1	0.30747		11561.1	0.34154		11561.1	0.30424
11559.8	0.22185		11580.3	0.29259		11561.8	0.33498		11561.8	0.33489		11561.8	0.36706		11561.8	0.40832		11561.8	0.37211
11560.5	0.25899		11580.9	0.34843		11562.5	0.40119		11562.5	0.40898		11562.5	0.44624		11562.5	0.49045		11562.5	0.45745
11561.1	0.3041		11581.6	0.41346		11563.2	0.48014		11563.2	0.48445		11563.2	0.53178		11563.2	0.57645		11563.2	0.55321
11561.8	0.3618		11582.3	0.5113		11563.9	0.59228		11563.9	0.59148		11563.9	0.63718		11563.9	0.70257		11563.9	0.68273
11562.4	0.43336		11583	0.61903		11564.5	0.71785		11564.5	0.71641		11564.5	0.76168		11564.5	0.82518		11564.5	0.82577
11563.1	0.52691		11583.8	0.76271		11565.2	0.85964		11565.2	0.85466		11565.2	0.89587		11565.2	0.96149		11565.2	0.99313
11563.7	0.64565		11584.5	0.92949		11565.9	1.0079		11565.9	1.00452		11565.9	1.03393		11565.9	1.08552		11565.9	1.11649
11564.4	0.79703		11585.2	1.11191		11566.6	1.15819		11566.6	1.14103		11566.6	1.15745		11566.6	1.18064		11566.6	1.20029
11565	0.99077		11585.9	1.28717		11567.3	1.27974		11567.3	1.24022		11567.3	1.23366		11567.3	1.24617		11567.3	1.23476
11566	1.22569		11586.5	1.41293		11568	1.34245		11568	1.30424		11568	1.27137		11568	1.2691		11568	1.23066
11566.6	1.50641		11587.3	1.47628		11568.6	1.36658		11568.6	1.32429		11568.6	1.27959		11568.6	1.26286		11568.6	1.20339
11567.3	1.80454		11588	1.47777		11569.2	1.34832		11569.2	1.30896		11569.2	1.25904		11569.2	1.24008		11569.2	1.17149
11567.9	2.08251		11588.7	1.42845		11569.8	1.30341		11569.8	1.27551		11569.8	1.22015		11569.8	1.20078		11569.8	1.1303
11568.6	2.26062		11589.4	1.35825		11570.5	1.24556		11570.5	1.22228		11570.5	1.18153		11570.5	1.16267		11570.5	1.09652
11569.2	2.27718		11590.2	1.29709		11571.2	1.19987		11571.2	1.17851		11571.2	1.14416		11571.2	1.12825		11571.2	1.07082
11569.9	2.13603		11590.9	1.23534		11572	1.15217		11572	1.1366		11572	1.1074		11572	1.09477		11572	1.04118
11570.5	1.90486		11591.5	1.19095		11572.7	1.11908		11572.7	1.10743		11572.7	1.07917		11572.7	1.07329		11572.7	1.02192
11571.5	1.65461		11592.2	1.15488		11573.3	1.09148		11573.3	1.08117		11573.3	1.05615		11573.3	1.05169		11573.3	1.00306
11572.1	1.4261		11592.9	1.12918		11574	1.07261		11574	1.05949		11574	1.03944		11574	1.03592		11574	0.98722
11572.8	1.23381		11593.6	1.1072		11574.7	1.05475		11574.7	1.04444		11574.7	1.02585		11574.7	1.02293		11574.7	0.97472
11573.4	1.08167		11594.3	1.08895		11575.4	1.04238		11575.4	1.03199		11575.4	1.01347		11575.4	1.01269		11575.4	0.96601
11574.1	0.96534		11595.1	1.07503		11576.1	1.0358		11576.1	1.02269		11576.1	1.00717		11576.1	1.00559		11576.1	0.96177
11574.7	0.88163		11595.9	1.06385		11576.8	1.02881		11576.8	1.01699		11576.8	1.00158		11576.8	1.00122		11576.8	0.96208
11575.4	0.82262		11596.6	1.05287		11577.5	1.01945		11577.5	1.00994		11577.5	0.99883		11577.5	0.99645		11577.5	0.96649
11576	0.78416		11597.3	1.0382		11578.2	1.01232		11578.2	1.00417		11578.2	0.99524		11578.2	0.99445		11578.2	0.97344
11576.6	0.75966		11598	1.02154		11578.9	1.00596		11578.9	0.99909		11578.9	0.99339		11578.9	0.99248		11578.9	0.98175
11577.6	0.74548		11598.8	1.00341		11579.6	1.0002		11579.6	0.99324		11579.6	0.99064		11579.6	0.99111		11579.6	0.9906
11578.3	0.73811		11599.4	0.98896		11580.3	0.99022		11580.3	0.98679		11580.3	0.98659		11580.3	0.98757		11580.3	0.99867
11578.9	0.7352		11600.1	0.97488		11580.9	0.98177		11580.9	0.98045		11580.9	0.98263		11580.9	0.98651		11580.9	1.00236
11579.6	0.73559		11600.9	0.95998		11581.6	0.97311		11581.6	0.97533		11581.6	0.97908		11581.6	0.9826		11581.6	1.00152
11580.2	0.7386		11601.6	0.94881		11582.3	0.96624		11582.3	0.96835		11582.3	0.9751		11582.3	0.97855		11582.3	0.99623
11580.9	0.74366		11602.3	0.93638		11583	0.95917		11583	0.96322		11583	0.97228		11583	0.97468		11583	0.98824
11581.5	0.7499		11603	0.92699		11583.8	0.95469		11583.8	0.95629		11583.8	0.96635		11583.8	0.96983		11583.8	0.97708
11582.5	0.75675		11603.7	0.92158		11584.5	0.9483		11584.5	0.95097		11584.5	0.96104		11584.5	0.9653		11584.5	0.96554
11583.1	0.76281		11604.4	0.91942		11585.2	0.94429		11585.2	0.94765		11585.2	0.95885		11585.2	0.96244		11585.2	0.95789
11583.8	0.76793		11605	0.91636		11585.9	0.94281		11585.9	0.94547		11585.9	0.95687		11585.9	0.9593		11585.9	0.95321
11584.4	0.77226		11605.8	0.91745		11586.5	0.94165		11586.5	0.94334		11586.5	0.95461		11586.5	0.9589		11586.5	0.95108
11585.1	0.77687		11606.6	0.91413		11587.3	0.93925		11587.3	0.94524		11587.3	0.95379		11587.3	0.95752		11587.3	0.95082
11585.7	0.78249		11607.2	0.9167		11588	0.94223		11588	0.95184		11588	0.95521		11588	0.95907		11588	0.95179
11586.4	0.79027		11608	0.91746		11588.7	0.94337		11588.7	0.94923		11588.7	0.95587		11588.7	0.96021		11588.7	0.95472
11587	0.8009		11608.6	0.92332		11589.4	0.94695		11589.4	0.95204		11589.4	0.95881		11589.4	0.96208		11589.4	0.95987
11587.7	0.81404		11609.4	0.9257		11590.2	0.94974		11590.2	0.95495		11590.2	0.9627		11590.2	0.96587		11590.2	0.96765
11588.6	0.82986		11610.1	0.93195		11590.9	0.9559		11590.9	0.96001		11590.9	0.96846		11590.9	0.97297		11590.9	0.97862
11589.3	0.84632		11610.7	0.93423		11591.5	0.95963		11591.5	0.96282		11591.5	0.97203		11591.5	0.97727		11591.5	0.99075
11589.9	0.86276		11611.4	0.93813		11592.2	0.96548		11592.2	0.96882		11592.2	0.9789		11592.2	0.98271		11592.2	1.00686
11590.6	0.87772		11612.2	0.94161		11592.9	0.97129		11592.9	0.97732		11592.9	0.98631		11592.9	0.99019		11592.9	1.02151
11591.2	0.89021		11612.9	0.94422		11593.6	0.97776		11593.6	0.98061		11593.6	0.99272		11593.6	0.99635		11593.6	1.03633
11591.9	0.90002		11614.3	0.95115		11594.3	0.98105		11594.3	0.98646		11594.3	0.99748		11594.3	1.00192		11594.3	1.04655
11592.5	0.90694		11614.8	0.95403		11595.1	0.98565		11595.1	0.99185		11595.1	1.00243		11595.1	1.00579		11595.1	1.05204
11593.5	0.91163		11615.8	0.96076		11595.9	0.99053		11595.9	0.99636		11595.9	1.0061		11595.9	1.0079		11595.9	1.0522
11594.2	0.91453		11616.7	0.9626		11596.6	0.99431		11596.6	0.99857		11596.6	1.0062		11596.6	1.00793		11596.6	1.04747
11594.8	0.91671		11618.2	0.96984		11597.3	0.99679		11597.3	1		11597.3	1.00728		11597.3	1.00873		11597.3	1.0402
11595.5	0.91899		11619.2	0.9747		11598	0.99572		11598	0.99997		11598	1.00781		11598	1.00856		11598	1.03103
11596.1	0.92197		11620.1	0.98079		11598.8	0.99671		11598.8	1.00115		11598.8	1.00742		11598.8	1.00728		11598.8	1.02095
11596.8	0.926		11620.7	0.98421		11599.4	1.00028		11599.4	1.00071		11599.4	1.00706		11599.4	1.00588		11599.4	1.01296
11597.7	0.93146		11621.6	0.98768		11600.1	1.0028		11600.1	1.00222		11600.1	1.00632		11600.1	1.00401		11600.1	1.0045
11598.4	0.93782		11623	0.99217		11600.9	1.0035		11600.9	1.00272		11600.9	1.00479		11600.9	1.00323		11600.9	0.99615
11599	0.94519		11624	0.99738		11601.6	1.00529		11601.6	1.00344		11601.6	1.00655		11601.6	1.00211		11601.6	0.99296
11599.7	0.95315		11625	1.00292		11602.3	1.0065		11602.3	1.00424		11602.3	1.0049		11602.3	1.00189		11602.3	0.9894
11600.3	0.96126		11626	1.00924		11603	1.00793		11603	1.00525		11603	1.00484		11603	1.00297		11603	0.98648
11601	0.96964		11626.5	1.01276		11603.7	1.01177		11603.7	1.00674		11603.7	1.00572		11603.7	1.0017		11603.7	0.9839
11601.6	0.97775		11627.4	1.01251		11604.4	1.01105		11604.4	1.00907		11604.4	1.00509		11604.4	1.00151		11604.4	0.98134
11602.6	0.98927		11628.7	1.01708		11605	1.01381		11605	1.00904		11605	1.00553		11605	1.00146		11605	0.97768
11603.9	1.00115		11629.3	1.02452		11605.8	1.01626		11605.8	1.01045		11605.8	1.00643		11605.8	1.0012		11605.8	0.97329
11604.9	1.01354		11630.7	1.02508		11606.6	1.01658		11606.6	1.01049		11606.6	1.00579		11606.6	1.00098		11606.6	0.9685
11605.9	1.02708		11631.7	1.03159		11607.2	1.01955		11607.2	1.0139		11607.2	1.00644		11607.2	1.00289		11607.2	0.9655
11606.9	1.04241		11632.3	1.03522		11608	1.02185		11608	1.01456		11608	1.00656		11608	1.0013		11608	0.96244
11607.8	1.0598		11633.6	1.03911		11608.6	1.0239		11608.6	1.01591		11608.6	1.00849		11608.6	1.00183		11608.6	0.96086
11608.8	1.07941		11634.7	1.04208		11609.4	1.02506		11609.4	1.01772		11609.4	1.00988		11609.4	1.00396		11609.4	0.96109
11609.8	1.10046		11635.7	1.04564		11610.1	1.02721		11610.1	1.01979		11610.1	1.01175		11610.1	1.00592		11610.1	0.96256
11610.8	1.12202		11636.7	1.04985		11610.7	1.03201		11610.7	1.02424		11610.7	1.01436		11610.7	1.00859		11610.7	0.96587
11611.7	1.14249		11637.7	1.05505		11611.4	1.03269		11611.4	1.02518		11611.4	1.01678		11611.4	1.01064		11611.4	0.9705
11612.7	1.16028		11638.7	1.05946		11612.2	1.03867		11612.2	1.02846		11612.2	1.01941		11612.2	1.01318		11612.2	0.97537
11613.7	1.17377		11639.6	1.06164		11612.9	1.04331		11612.9	1.0301		11612.9	1.02307		11612.9	1.0163		11612.9	0.98175
11614.7	1.18164		11640.6	1.0679		11614.3	1.04569		11614.3	1.03857		11614.3	1.02804		11614.3	1.02154		11614.3	0.99325
11615.7	1.18294		11641.6	1.06967		11614.8	1.04955		11614.8	1.0409		11614.8	1.03016		11614.8	1.02361		11614.8	0.99669
11616.6	1.17785		11642.6	1.07236		11615.8	1.05148		11615.8	1.04461		11615.8	1.03405		11615.8	1.02787		11615.8	1.00539
11617.6	1.16709		11643.7	1.07491		11616.7	1.05488		11616.7	1.04711		11616.7	1.039		11616.7	1.03183		11616.7	1.01513
11618.6	1.15214		11644.7	1.07585		11618.2	1.05574		11618.2	1.05078		11618.2	1.04391		11618.2	1.03723		11618.2	1.02853
11619.6	1.1349		11645.6	1.07259		11619.2	1.0567		11619.2	1.05213		11619.2	1.04392		11619.2	1.03886		11619.2	1.03572
11620.5	1.11637		11646.7	1.07297		11620.1	1.05673		11620.1	1.05149		11620.1	1.04633		11620.1	1.03999		11620.1	1.04034
11621.5	1.09756		11647.7	1.0715		11620.7	1.05715		11620.7	1.05204		11620.7	1.0455		11620.7	1.03912		11620.7	1.04228
11622.5	1.0792		11648.8	1.06574		11621.6	1.05655		11621.6	1.0498		11621.6	1.04458		11621.6	1.0403		11621.6	1.04378
11623.5	1.06148		11649.7	1.05978		11623	1.04891		11623	1.04507		11623	1.04261		11623	1.03764		11623	1.04209
11624.5	1.04456		11650.7	1.05134		11624	1.04464		11624	1.04328		11624	1.04038		11624	1.03551		11624	1.03914
11625.4	1.02858		11651.3	1.04595		11625	1.04127		11625	1.03983		11625	1.03646		11625	1.03161		11625	1.03601
11626.4	1.01351		11652.3	1.03859		11626	1.03492		11626	1.03496		11626	1.03177		11626	1.02761		11626	1.03098
11627.4	0.99959		11653.7	1.03572		11626.5	1.03408		11626.5	1.03191		11626.5	1.03013		11626.5	1.02709		11626.5	1.02816
11628.4	0.98701		11654.8	1.02608		11627.4	1.02704		11627.4	1.02673		11627.4	1.02527		11627.4	1.02227		11627.4	1.02513
11629.4	0.9759		11655.9	1.02139		11628.7	1.02056		11628.7	1.01962		11628.7	1.0202		11628.7	1.01762		11628.7	1.02128
11630.4	0.96645		11656.8	1.01801		11629.3	1.01811		11629.3	1.01701		11629.3	1.01852		11629.3	1.01603		11629.3	1.02014
11631.3	0.95866		11657.8	1.00947		11630.7	1.00895		11630.7	1.01102		11630.7	1.01331		11630.7	1.01056		11630.7	1.01563
11632.3	0.95266		11658.9	1.00009		11631.7	1.00612		11631.7	1.00596		11631.7	1.00889		11631.7	1.00832		11631.7	1.0128
11633.3	0.94823		11659.9	0.99651		11632.3	1.00391		11632.3	1.00454		11632.3	1.00657		11632.3	1.00563		11632.3	1.01132
11634.3	0.94533		11660.9	0.98569		11633.6	0.9976		11633.6	0.99825		11633.6	1.00107		11633.6	0.99863		11633.6	1.00777
11635.3	0.94374		11661.5	0.98334		11634.7	0.99305		11634.7	0.99498		11634.7	0.99891		11634.7	0.99645		11634.7	1.00648
11636.2	0.94326		11662.5	0.97498		11635.7	0.98831		11635.7	0.98899		11635.7	0.99514		11635.7	0.9938		11635.7	1.0042
11637.2	0.94379		11663.5	0.97148		11636.7	0.98592		11636.7	0.98636		11636.7	0.99358		11636.7	0.99197		11636.7	1.00142
11638.2	0.94496		11664.9	0.96995		11637.7	0.98212		11637.7	0.98316		11637.7	0.9901		11637.7	0.98776		11637.7	0.99842
11639.2	0.94669		11666	0.96686		11638.7	0.97902		11638.7	0.98069		11638.7	0.98592		11638.7	0.98448		11638.7	0.99298
11640.2	0.94881		11667.1	0.96101		11639.6	0.97583		11639.6	0.97678		11639.6	0.98314		11639.6	0.9823		11639.6	0.98784
11641.2	0.95104		11668	0.9593		11640.6	0.97372		11640.6	0.97506		11640.6	0.98052		11640.6	0.9815		11640.6	0.98467
11642.1	0.95331		11669	0.9572		11641.6	0.97163		11641.6	0.97447		11641.6	0.97992		11641.6	0.97924		11641.6	0.98016
11643.1	0.9555		11670	0.9556		11642.6	0.96961		11642.6	0.9724		11642.6	0.9771		11642.6	0.97723		11642.6	0.97553
11644.4	0.9577		11671	0.95592		11643.7	0.96829		11643.7	0.97024		11643.7	0.9752		11643.7	0.97443		11643.7	0.9709
11645.1	0.95944		11672	0.95464		11644.7	0.96947		11644.7	0.96869		11644.7	0.97423		11644.7	0.9725		11644.7	0.96747
11646.1	0.96119		11672.6	0.95373		11645.6	0.96611		11645.6	0.96913		11645.6	0.97257		11645.6	0.97221		11645.6	0.96498
11647.1	0.96277		11673.6	0.95498		11646.7	0.96525		11646.7	0.96754		11646.7	0.9728		11646.7	0.97149		11646.7	0.96254
11648	0.96414		11674.5	0.95289		11647.7	0.96505		11647.7	0.96676		11647.7	0.97185		11647.7	0.97077		11647.7	0.96097
11649	0.96534		11675.5	0.95597		11648.8	0.96633		11648.8	0.96657		11648.8	0.97133		11648.8	0.97005		11648.8	0.9601
11650.3	0.96647		11676.8	0.95407		11649.7	0.96727		11649.7	0.96636		11649.7	0.97059		11649.7	0.97005		11649.7	0.95971
11651.3	0.96725		11677.9	0.95618		11650.7	0.96769		11650.7	0.96853		11650.7	0.97084		11650.7	0.97079		11650.7	0.95972
11652.3	0.9678		11679	0.95728		11651.3	0.9694		11651.3	0.96836		11651.3	0.97205		11651.3	0.97197		11651.3	0.9601
11653.3	0.96818		11679.5	0.96108		11652.3	0.96848		11652.3	0.9705		11652.3	0.97419		11652.3	0.97365		11652.3	0.96134
11654.3	0.96854		11680.4	0.96154		11653.7	0.96937		11653.7	0.97151		11653.7	0.97583		11653.7	0.97395		11653.7	0.96487
11655.3	0.96882		11681.4	0.96132		11654.8	0.97145		11654.8	0.97319		11654.8	0.97731		11654.8	0.97496		11654.8	0.96877
11656.2	0.96914		11682.3	0.96406		11655.9	0.97407		11655.9	0.97656		11655.9	0.98094		11655.9	0.97886		11655.9	0.97342
11657.2	0.9696		11683.8	0.96832		11656.8	0.97484		11656.8	0.97811		11656.8	0.98199		11656.8	0.97985		11656.8	0.97795
11658.2	0.97014		11684.8	0.97079		11657.8	0.97889		11657.8	0.98017		11657.8	0.98383		11657.8	0.98276		11657.8	0.98277
11659.2	0.9709		11685.7	0.97388		11658.9	0.98195		11658.9	0.9822		11658.9	0.98688		11658.9	0.98608		11658.9	0.98823
11660.2	0.97192		11686.6	0.97777		11659.9	0.98506		11659.9	0.98382		11659.9	0.9895		11659.9	0.98761		11659.9	0.99298
11661.2	0.97318		11687.1	0.97901		11660.9	0.98825		11660.9	0.9871		11660.9	0.98986		11660.9	0.98953		11660.9	0.99662
11662.2	0.97471		11688.1	0.98027		11661.5	0.98864		11661.5	0.99061		11661.5	0.99096		11661.5	0.99082		11661.5	0.99893
11663.1	0.97655		11689.5	0.98443		11662.5	0.99131		11662.5	0.99215		11662.5	0.9943		11662.5	0.99273		11662.5	1.00204
11664.5	0.97888		11690.5	0.99054		11663.5	0.99638		11663.5	0.99462		11663.5	0.99821		11663.5	0.99569		11663.5	1.0045
11665.4	0.98126		11691.5	0.99638		11664.9	0.99995		11664.9	0.99754		11664.9	0.99847		11664.9	0.9979		11664.9	1.00655
11666.4	0.98396		11692.5	0.99833		11666	1.00214		11666	1.00063		11666	1.00125		11666	1.00037		11666	1.0072
11667.4	0.98689		11693.4	1.0023		11667.1	1.00421		11667.1	1.00191		11667.1	1.00275		11667.1	1.00193		11667.1	1.0074
11668.4	0.99008		11693.9	1.00433		11668	1.00577		11668	1.00438		11668	1.00295		11668	1.00336		11668	1.00737
11669.4	0.99345		11695.5	1.01014		11669	1.00809		11669	1.0072		11669	1.0059		11669	1.00412		11669	1.00692
11670.4	0.99703		11696.4	1.01393		11670	1.01059		11670	1.00799		11670	1.00803		11670	1.00524		11670	1.00629
11671.4	1.00077		11697.5	1.01607		11671	1.01296		11671	1.00992		11671	1.00922		11671	1.0062		11671	1.00573
11672.4	1.00473		11698	1.01835		11672	1.0139		11672	1.01119		11672	1.01043		11672	1.0073		11672	1.00498
11673.3	1.0088		11699.3	1.02021		11672.6	1.01506		11672.6	1.01233		11672.6	1.0105		11672.6	1.00804		11672.6	1.00462
11674.3	1.01305		11700.4	1.02543		11673.6	1.01671		11673.6	1.01343		11673.6	1.01198		11673.6	1.00876		11673.6	1.00375
11675.3	1.01736		11701.3	1.02836		11674.5	1.01814		11674.5	1.01599		11674.5	1.01251		11674.5	1.00878		11674.5	1.00281
11676.3	1.0216		11702.4	1.02858		11675.5	1.02216		11675.5	1.01599		11675.5	1.01266		11675.5	1.01039		11675.5	1.00152
11677.3	1.02582		11703.5	1.03247		11676.8	1.02098		11676.8	1.0167		11676.8	1.01361		11676.8	1.01046		11676.8	1.00094
11678.3	1.02993		11704.5	1.03376		11677.9	1.02212		11677.9	1.01771		11677.9	1.01301		11677.9	1.00991		11677.9	1.00019
11679.3	1.03377		11705.5	1.03365		11679	1.02389		11679	1.01873		11679	1.01382		11679	1.01179		11679	0.99998
11680.3	1.03726		11706.4	1.03439		11679.5	1.02292		11679.5	1.01966		11679.5	1.01498		11679.5	1.01212		11679.5	1.00008
11681.3	1.04038		11707.4	1.03423		11680.4	1.02193		11680.4	1.02016		11680.4	1.01532		11680.4	1.01189		11680.4	1.00024
11682.2	1.04301		11708.5	1.03463		11681.4	1.02501		11681.4	1.01951		11681.4	1.01496		11681.4	1.01241		11681.4	1.00072
11683.2	1.04505		11709.5	1.0331		11682.3	1.02418		11682.3	1.01978		11682.3	1.01481		11682.3	1.01287		11682.3	1.00177
11684.2	1.04654		11710.6	1.03401		11683.8	1.02324		11683.8	1.01916		11683.8	1.01529		11683.8	1.01244		11683.8	1.00366
11685.2	1.04741		11711.1	1.03075		11684.8	1.02198		11684.8	1.01873		11684.8	1.016		11684.8	1.01263		11684.8	1.00498
11686.2	1.04763		11713.5	1.02937		11685.7	1.02222		11685.7	1.01907		11685.7	1.01604		11685.7	1.01385		11685.7	1.00648
11687.2	1.04733		11715.4	1.02461		11686.6	1.02021		11686.6	1.01677		11686.6	1.01532		11686.6	1.01414		11686.6	1.00797
11688.2	1.04648		11717.7	1.02448		11687.1	1.02093		11687.1	1.01745		11687.1	1.01508		11687.1	1.01313		11687.1	1.00878
11689.2	1.0452		11719.8	1.0217		11688.1	1.02059		11688.1	1.01733		11688.1	1.01553		11688.1	1.01303		11688.1	1.01003
11690.2	1.04348		11721.8	1.01787		11689.5	1.01789		11689.5	1.01405		11689.5	1.01127		11689.5	1.01068		11689.5	1.01136
11691.2	1.0414		11723.6	1.01495		11690.5	1.01437		11690.5	1.01316		11690.5	1.01086		11690.5	1.01063		11690.5	1.01174
11692.2	1.03912		11725.7	1.0132		11691.5	1.01365		11691.5	1.01125		11691.5	1.01064		11691.5	1.01048		11691.5	1.01164
11693.1	1.03657		11727.8	1.00832		11692.5	1.00995		11692.5	1.01037		11692.5	1.01018		11692.5	1.00951		11692.5	1.01105
11694.1	1.0339		11729.7	1.00648		11693.4	1.00887		11693.4	1.00827		11693.4	1.00807		11693.4	1.00773		11693.4	1.01001
11695.1	1.03108		11731.8	1.00415		11693.9	1.00852		11693.9	1.00697		11693.9	1.00706		11693.9	1.00743		11693.9	1.00926
11696.1	1.02827		11733.9	1.00167		11695.5	1.00563		11695.5	1.00398		11695.5	1.00715		11695.5	1.00528		11695.5	1.00656
11697.1	1.02536		11735.7	0.9996		11696.4	1.00298		11696.4	1.00348		11696.4	1.00374		11696.4	1.00475		11696.4	1.00442
11698.1	1.02253		11737.7	0.99556		11697.5	1.00217		11697.5	1.00075		11697.5	1.00272		11697.5	1.00241		11697.5	1.0012
11699.1	1.0198		11739.3	0.99361		11698	0.9981		11698	0.99924		11698	1.00207		11698	1.00127		11698	0.99965
11700.1	1.01711		11741.6	0.99253		11699.3	0.99789		11699.3	0.99791		11699.3	0.99778		11699.3	0.99719		11699.3	0.99417
11701.4	1.0147		11743.5	0.98935		11700.4	0.99587		11700.4	0.99532		11700.4	0.99675		11700.4	0.99605		11700.4	0.98979
11703.1	1.00992		11745.1	0.98711		11701.3	0.99242		11701.3	0.99512		11701.3	0.99484		11701.3	0.99509		11701.3	0.98658
11705.1	1.00567		11747.3	0.98767		11702.4	0.99143		11702.4	0.99214		11702.4	0.99447		11702.4	0.99308		11702.4	0.98319
11707	1.0019		11749.3	0.9839		11703.5	0.98908		11703.5	0.9901		11703.5	0.99076		11703.5	0.99086		11703.5	0.97939
11709	0.99881		11751.3	0.98169		11704.5	0.99043		11704.5	0.98923		11704.5	0.98873		11704.5	0.98858		11704.5	0.97622
11711	0.99616		11753.1	0.98169		11705.5	0.98603		11705.5	0.98638		11705.5	0.98965		11705.5	0.98735		11705.5	0.97371
11713	0.99389		11755.1	0.98036		11706.4	0.98667		11706.4	0.98628		11706.4	0.98785		11706.4	0.98699		11706.4	0.97155
11715	0.99187		11757.3	0.97813		11707.4	0.98464		11707.4	0.98633		11707.4	0.98613		11707.4	0.98603		11707.4	0.96961
11717	0.98983		11759.2	0.97753		11708.5	0.98332		11708.5	0.98248		11708.5	0.98548		11708.5	0.98516		11708.5	0.96835
11719	0.98768		11761.2	0.97776		11709.5	0.98222		11709.5	0.98458		11709.5	0.9854		11709.5	0.98394		11709.5	0.96808
11721	0.98533		11763.3	0.97681		11710.6	0.9824		11710.6	0.98251		11710.6	0.98524		11710.6	0.98322		11710.6	0.96835
11723	0.98293		11765.4	0.97894		11711.1	0.98221		11711.1	0.98262		11711.1	0.98572		11711.1	0.98263		11711.1	0.96863
11725.3	0.98085		11767.3	0.9761		11713.5	0.9814		11713.5	0.98318		11713.5	0.98314		11713.5	0.9825		11713.5	0.97115
11727.3	0.97895		11769	0.97628		11715.4	0.98182		11715.4	0.98332		11715.4	0.98403		11715.4	0.9848		11715.4	0.97485
11729	0.97761		11771.3	0.97603		11717.7	0.98094		11717.7	0.98388		11717.7	0.98485		11717.7	0.98462		11717.7	0.98019
11731	0.97717		11773.5	0.97645		11719.8	0.98267		11719.8	0.98438		11719.8	0.98723		11719.8	0.98689		11719.8	0.98514
11733	0.97747		11775.5	0.97889		11721.8	0.98382		11721.8	0.98583		11721.8	0.98765		11721.8	0.9883		11721.8	0.98987
11735	0.9784		11777.5	0.98077		11723.6	0.98527		11723.6	0.9875		11723.6	0.98898		11723.6	0.98954		11723.6	0.99404
11737	0.97973		11779.6	0.9827		11725.7	0.98854		11725.7	0.98732		11725.7	0.99035		11725.7	0.99155		11725.7	0.99755
11739	0.9814		11781.6	0.98326		11727.8	0.98963		11727.8	0.99122		11727.8	0.99252		11727.8	0.99375		11727.8	1.00088
11741	0.98328		11783.5	0.98724		11729.7	0.98993		11729.7	0.99309		11729.7	0.99421		11729.7	0.9955		11729.7	1.00353
11743	0.98536		11785.7	0.98849		11731.8	0.99374		11731.8	0.9939		11731.8	0.99515		11731.8	0.99701		11731.8	1.00589
11745	0.98752		11787.7	0.99172		11733.9	0.99776		11733.9	0.99574		11733.9	0.99671		11733.9	0.9983		11733.9	1.00778
11747	0.9899		11789.3	0.99574		11735.7	0.9976		11735.7	0.99864		11735.7	0.99921		11735.7	1.00016		11735.7	1.0088
11749	0.99261		11791.9	0.99587		11737.7	1.00061		11737.7	0.99993		11737.7	1.00195		11737.7	1.00091		11737.7	1.00946
11751	0.99552		11793.8	0.99864		11739.3	1.00198		11739.3	1.00187		11739.3	1.00281		11739.3	1.00312		11739.3	1.00918
11753	0.99871		11795.5	1.00408		11741.6	1.00481		11741.6	1.00509		11741.6	1.00382		11741.6	1.00425		11741.6	1.00841
11754.6	1.00201		11797.7	1.00762		11743.5	1.00632		11743.5	1.00659		11743.5	1.00589		11743.5	1.0044		11743.5	1.00813
11757	1.0058		11799.6	1.00866		11745.1	1.00793		11745.1	1.00692		11745.1	1.00797		11745.1	1.00715		11745.1	1.00827
11759	1.00951		11801.5	1.01129		11747.3	1.0106		11747.3	1.00873		11747.3	1.008		11747.3	1.00756		11747.3	1.00945
11761	1.01308		11803.5	1.01566		11749.3	1.01033		11749.3	1.01133		11749.3	1.00793		11749.3	1.00936		11749.3	1.01161
11763	1.01649		11805.5	1.01449		11751.3	1.01305		11751.3	1.01208		11751.3	1.01076		11751.3	1.01078		11751.3	1.01468
11764.7	1.0194		11806.9	1.01907		11753.1	1.01389		11753.1	1.01412		11753.1	1.01128		11753.1	1.01158		11753.1	1.01732
11766.7	1.02202		11809.2	1.01685		11755.1	1.01574		11755.1	1.01519		11755.1	1.01184		11755.1	1.01207		11755.1	1.01961
11769	1.02423		11811.3	1.01884		11757.3	1.01657		11757.3	1.01608		11757.3	1.01274		11757.3	1.01361		11757.3	1.02064
11770.7	1.02556		11812.7	1.01968		11759.2	1.0169		11759.2	1.01411		11759.2	1.01432		11759.2	1.01299		11759.2	1.01901
11772.7	1.02637		11815.2	1.02046		11761.2	1.01587		11761.2	1.01429		11761.2	1.01313		11761.2	1.01082		11761.2	1.01561
11775.1	1.02663		11817.3	1.01951		11763.3	1.01523		11763.3	1.01245		11763.3	1.0105		11763.3	1.01031		11763.3	1.01006
11776.7	1.02575		11819.2	1.01844		11765.4	1.01399		11765.4	1.01033		11765.4	1.00906		11765.4	1.00843		11765.4	1.00278
11778.7	1.02432		11821.1	1.0156		11767.3	1.01305		11767.3	1.00929		11767.3	1.00789		11767.3	1.00688		11767.3	0.9975
11781.1	1.02245		11823.3	1.01465		11769	1.01041		11769	1.00872		11769	1.00649		11769	1.00382		11769	0.99355
11783.1	1.01986		11824.8	1.01287		11771.3	1.00704		11771.3	1.00642		11771.3	1.005		11771.3	1.00229		11771.3	0.98901
11785.1	1.01721		11827.5	1.00953		11773.5	1.00289		11773.5	1.00385		11773.5	1.00268		11773.5	1.0005		11773.5	0.98621
11787.1	1.01449		11829.5	1.00956		11775.5	1.00373		11775.5	1.0026		11775.5	1.00042		11775.5	0.99936		11775.5	0.98438
11789.2	1.01187		11831.2	1.00678		11777.5	1.00238		11777.5	1.0016		11777.5	0.99849		11777.5	0.99681		11777.5	0.98288
11791.2	1.0095		11833	1.00291		11779.6	1.00223		11779.6	0.99913		11779.6	0.99801		11779.6	0.99698		11779.6	0.98203
11793.2	1.00747		11835.5	1.00309		11781.6	0.99833		11781.6	0.99853		11781.6	0.99697		11781.6	0.99544		11781.6	0.98173
11795.2	1.00582		11837.6	0.99964		11783.5	0.99907		11783.5	0.99707		11783.5	0.99534		11783.5	0.99401		11783.5	0.9817
11797.2	1.00434		11839.7	1.00145		11785.7	0.99813		11785.7	0.9953		11785.7	0.99433		11785.7	0.99342		11785.7	0.98199
11799.2	1.00311		11841.6	0.99771		11787.7	0.99798		11787.7	0.99496		11787.7	0.99298		11787.7	0.99296		11787.7	0.98253
11800.9	1.00185		11843.5	0.99603		11789.3	0.99505		11789.3	0.99522		11789.3	0.99338		11789.3	0.9931		11789.3	0.98295
11802.9	1.0009		11845.6	0.99436		11791.9	0.99395		11791.9	0.99515		11791.9	0.99291		11791.9	0.99374		11791.9	0.98381
11805	1.00008		11847.7	0.99197		11793.8	0.99416		11793.8	0.99292		11793.8	0.99374		11793.8	0.99292		11793.8	0.985
11807	0.99935		11849.6	0.99245		11795.5	0.9935		11795.5	0.99273		11795.5	0.99314		11795.5	0.99399		11795.5	0.9863
11809	0.99882		11851.7	0.99163		11797.7	0.99396		11797.7	0.99424		11797.7	0.9945		11797.7	0.99415		11797.7	0.98862
11811	0.99844		11853.7	0.98955		11799.6	0.99379		11799.6	0.9942		11799.6	0.99578		11799.6	0.99499		11799.6	0.99152
11813.1	0.99832		11855.6	0.99074		11801.5	0.99306		11801.5	0.99506		11801.5	0.99612		11801.5	0.99575		11801.5	0.99476
11815.1	0.99836		11857.2	0.99073		11803.5	0.99399		11803.5	0.99527		11803.5	0.99732		11803.5	0.99605		11803.5	0.99936
11817.1	0.99873		11859.6	0.98997		11805.5	0.99575		11805.5	0.99564		11805.5	0.99792		11805.5	0.99768		11805.5	1.00338
11819.1	0.99917		11861.5	0.99163		11806.9	0.99603		11806.9	0.99708		11806.9	0.9984		11806.9	0.99917		11806.9	1.00655
11821.2	0.99977		11864.5	0.99006		11809.2	0.99498		11809.2	0.99662		11809.2	1.00037		11809.2	1.00196		11809.2	1.01235
11823.2	1.00037		11867.4	0.99127		11811.3	0.99453		11811.3	1.00016		11811.3	1.00264		11811.3	1.00435		11811.3	1.01656
11825.2	1.00098		11870.2	0.99267		11812.7	0.9984		11812.7	1.00061		11812.7	1.00296		11812.7	1.00538		11812.7	1.01916
11827.3	1.00153		11873.2	0.99496		11815.2	0.99798		11815.2	1.00107		11815.2	1.00516		11815.2	1.00743		11815.2	1.02253
11829.3	1.00184		11876.3	0.99573		11817.3	1.00221		11817.3	1.0027		11817.3	1.00644		11817.3	1.00855		11817.3	1.02398
11831.3	1.00205		11879.2	0.99668		11819.2	1.0017		11819.2	1.00295		11819.2	1.00582		11819.2	1.00778		11819.2	1.02445
11833.3	1.00194		11882.2	0.99468		11821.1	1.00028		11821.1	1.00166		11821.1	1.00433		11821.1	1.00753		11821.1	1.02379
11835.4	1.00157		11885.2	0.99869		11823.3	1.00114		11823.3	1.00268		11823.3	1.00351		11823.3	1.00648		11823.3	1.02222
11837.4	1.00092		11888.3	0.99713		11824.8	1.00067		11824.8	1.00287		11824.8	1.00419		11824.8	1.00592		11824.8	1.02074
11839.4	0.99995		11891.4	0.99837		11827.5	1.00156		11827.5	1.00298		11827.5	1.00333		11827.5	1.00486		11827.5	1.01652
11841.5	0.99868		11894.3	1.00166		11829.5	1.00104		11829.5	1.00242		11829.5	1.00437		11829.5	1.00508		11829.5	1.01306
11843.5	0.99717		11897.6	1.00146		11831.2	1.00049		11831.2	1.00159		11831.2	1.00298		11831.2	1.00376		11831.2	1.00981
11845.6	0.99562		11900.4	1.0033		11833	1.00116		11833	1.0009		11833	1.00472		11833	1.00232		11833	1.00566
11847.6	0.9941		11903.7	1.00263		11835.5	1.00195		11835.5	1.0025		11835.5	1.00222		11835.5	1.0018		11835.5	0.99937
11849.6	0.9927		11906.3	1.00574		11837.6	1.00019		11837.6	1.00145		11837.6	1.00068		11837.6	1.00064		11837.6	0.99486
11851.7	0.99175		11909.7	1.00512		11839.7	1.00185		11839.7	1.00034		11839.7	1.00141		11839.7	1.00081		11839.7	0.99086
11854.7	0.99082		11912.6	1.00616		11841.6	1.00369		11841.6	1.00086		11841.6	0.99992		11841.6	1.00012		11841.6	0.98805
11857.4	0.9906		11915.8	1.0066		11843.5	1.00352		11843.5	1.00091		11843.5	1.00098		11843.5	0.9997		11843.5	0.98616
11860.5	0.99135		11918.5	1.00594		11845.6	1.00069		11845.6	1.00287		11845.6	1.00083		11845.6	0.99941		11845.6	0.98569
11863.2	0.99249		11921.4	1.00789		11847.7	1.00317		11847.7	1.00009		11847.7	0.99962		11847.7	0.99939		11847.7	0.9857
11866.3	0.99417		11924.5	1.00723		11849.6	1.00173		11849.6	1.0024		11849.6	0.99907		11849.6	0.99755		11849.6	0.98641
11869	0.99591		11927.6	1.00523		11851.7	1.00176		11851.7	1.00157		11851.7	0.99863		11851.7	0.99784		11851.7	0.98781
11871.7	0.9976		11930.2	1.00556		11853.7	1.00285		11853.7	1.00118		11853.7	0.99746		11853.7	0.99782		11853.7	0.98945
11874.8	0.99938		11933.2	1.00628		11855.6	1.00107		11855.6	0.99966		11855.6	0.99854		11855.6	0.99878		11855.6	0.99099
11877.9	1.00106		11936	1.0076		11857.2	1.0012		11857.2	1.00024		11857.2	0.99868		11857.2	0.99916		11857.2	0.99207
11880.6	1.00236		11939.1	1.00538		11859.6	1.00112		11859.6	1.00107		11859.6	0.99831		11859.6	0.99806		11859.6	0.99281
11883.7	1.00383		11942	1.00577		11861.5	1.00305		11861.5	1.00077		11861.5	0.99903		11861.5	0.99808		11861.5	0.99263
11886.4	1.00512		11945.2	1.0044		11864.5	1.00048		11864.5	1.00085		11864.5	0.99989		11864.5	0.99697		11864.5	0.99107
11889.5	1.0066		11948.1	1.00265		11867.4	1.00178		11867.4	1.00038		11867.4	0.99888		11867.4	0.9968		11867.4	0.989
11892.2	1.00795		11951.2	1.00144		11870.2	1.00112		11870.2	0.9992		11870.2	0.9968		11870.2	0.99779		11870.2	0.98879
11895.3	1.00938		11954.3	1.00274		11873.2	0.99981		11873.2	0.99975		11873.2	0.99851		11873.2	0.99713		11873.2	0.99011
11898.4	1.01062		11957.4	1.00233		11876.3	1.00044		11876.3	1.00042		11876.3	0.99908		11876.3	0.99803		11876.3	0.9928
11901.1	1.01146		11960.5	0.99872		11879.2	0.99837		11879.2	0.99955		11879.2	0.9994		11879.2	0.99849		11879.2	0.99599
11904.2	1.0121		11963.4	1.00179		11882.2	0.99903		11882.2	1.00103		11882.2	0.99826		11882.2	0.99984		11882.2	1.00023
11907	1.01187		11966.6	0.99792		11885.2	0.99934		11885.2	1.00039		11885.2	1.00071		11885.2	1.00016		11885.2	1.00405
11910.1	1.01104		11969.6	0.99373		11888.3	0.99945		11888.3	0.99946		11888.3	1.00112		11888.3	1.0018		11888.3	1.00814
11913.1	1.00958		11972.7	0.9973		11891.4	0.99916		11891.4	1.0008		11891.4	1.00031		11891.4	1.00222		11891.4	1.01206
11915.9	1.00754		11975.8	0.99569		11894.3	1.00068		11894.3	0.99995		11894.3	1.00157		11894.3	1.00128		11894.3	1.01473
11919	1.00535		11978.6	0.99685		11897.6	0.99864		11897.6	1.0008		11897.6	1.00228		11897.6	1.00337		11897.6	1.01652
11921.7	1.00294		11981.5	0.99596		11900.4	0.99931		11900.4	1.00017		11900.4	1.00124		11900.4	1.00289		11900.4	1.01659
11924.8	1.00065		11984.5	0.99456		11903.7	0.99931		11903.7	1.00049		11903.7	1.0023		11903.7	1.00223		11903.7	1.01457
11927.6	0.99838		11987.4	0.99093		11906.3	0.99944		11906.3	0.99925		11906.3	1.00181		11906.3	1.00143		11906.3	1.01143
11930.3	0.99644		11990.4	0.99252		11909.7	0.99808		11909.7	1.00013		11909.7	1.0012		11909.7	1.0003		11909.7	1.0062
11933.4	0.99524		11993	0.99436		11912.6	0.99763		11912.6	0.9986		11912.6	0.9998		11912.6	0.9992		11912.6	1.00095
11936.5	0.99441		11996.1	0.9927		11915.8	0.99594		11915.8	0.99726		11915.8	0.99747		11915.8	0.99847		11915.8	0.99602
11939.3	0.9938		11998.9	0.99293		11918.5	0.99743		11918.5	0.99659		11918.5	0.9975		11918.5	0.99852		11918.5	0.99276
11942.4	0.99373		12002	0.99462		11921.4	0.99552		11921.4	0.99619		11921.4	0.9986		11921.4	0.99657		11921.4	0.99056
11945.2	0.99375		12004.9	0.99543		11924.5	0.99552		11924.5	0.99627		11924.5	0.99572		11924.5	0.99613		11924.5	0.98972
11948.3	0.99412		12008.1	0.99694		11927.6	0.9959		11927.6	0.99446		11927.6	0.99665		11927.6	0.996		11927.6	0.99027
11951	0.99442		12011.1	0.99618		11930.2	0.99509		11930.2	0.99548		11930.2	0.9981		11930.2	0.99624		11930.2	0.99122
11954.1	0.99499		12014.3	0.99762		11933.2	0.99653		11933.2	0.99687		11933.2	0.99607		11933.2	0.99668		11933.2	0.99271
11956.9	0.99544		12017.2	0.99742		11936	0.99778		11936	0.9971		11936	0.99619		11936	0.99581		11936	0.99401
11960	0.99616		12020.4	1.00027		11939.1	0.99647		11939.1	0.9954		11939.1	0.99679		11939.1	0.99582		11939.1	0.99514
11962.8	0.99668		12023.4	0.99906		11942	0.99772		11942	0.99721		11942	0.99798		11942	0.99762		11942	0.99614
11965.9	0.99745		12026.6	0.99972		11945.2	0.99721		11945.2	0.99785		11945.2	0.9959		11945.2	0.99701		11945.2	0.99683
11969	0.99823		12029.4	1.00092		11948.1	0.99967		11948.1	0.99732		11948.1	0.99574		11948.1	0.99727		11948.1	0.99698
11972.1	0.99893		12032.6	1.00239		11951.2	0.99985		11951.2	0.99846		11951.2	0.99747		11951.2	0.99783		11951.2	0.99652
11974.9	0.99946		12035.6	0.9983		11954.3	0.99857		11954.3	0.99793		11954.3	0.99873		11954.3	0.99792		11954.3	0.99496
11978	1.00005		12038.6	1.00037		11957.4	0.99941		11957.4	0.9982		11957.4	0.99713		11957.4	0.99828		11957.4	0.99415
11980.8	1.00025		12041.6	1.00139		11960.5	0.9999		11960.5	0.99897		11960.5	0.99776		11960.5	0.99906		11960.5	0.99452
11983.9	1.0005		12044.6	1.00006		11963.4	0.99863		11963.4	0.9999		11963.4	0.99693		11963.4	0.99708		11963.4	0.99602
11986.7	1.00033		12047.5	1.00239		11966.6	0.99949		11966.6	1.00108		11966.6	0.9987		11966.6	1.00024		11966.6	0.99836
11989.5	0.99996		12050.4	1.00039		11969.6	1.00072		11969.6	1.00085		11969.6	0.99868		11969.6	1.00046		11969.6	1.00101
11992.6	0.99949		12053.3	1.00195		11972.7	1.00336		11972.7	0.99883		11972.7	1.00083		11972.7	0.99942		11972.7	1.00362
11995.8	0.99888		12056	1.00192		11975.8	1.00255		11975.8	1.0004		11975.8	1.00193		11975.8	1.00094		11975.8	1.00532
11998.6	0.99798		12059.1	1.00229		11978.6	1.00425		11978.6	1.00317		11978.6	1.00359		11978.6	1.00424		11978.6	1.00658
12001.3	0.99705		12062.1	1.00087		11981.5	1.00137		11981.5	1.00357		11981.5	1.00266		11981.5	1.00392		11981.5	1.00765
12004.5	0.99643		12065.1	1.00101		11984.5	1.00217		11984.5	1.00283		11984.5	1.00266		11984.5	1.00295		11984.5	1.00807
12007.6	0.99587		12068.1	1.00151		11987.4	1.00257		11987.4	1.00238		11987.4	1.00365		11987.4	1.00183		11987.4	1.00905
12010.4	0.99541		12071.3	1.00148		11990.4	1.00371		11990.4	1.00195		11990.4	1.00279		11990.4	1.00245		11990.4	1.00999
12013.6	0.99533		12074.3	1.0003		11993	1.00282		11993	1.00115		11993	1.00229		11993	1.00251		11993	1.01047
12016.4	0.99536		12077.5	0.99779		11996.1	1.00219		11996.1	1.00339		11996.1	1.00317		11996.1	1.00259		11996.1	1.01063
12019.5	0.99578		12080.4	0.99859		11998.9	1.00069		11998.9	1.0019		11998.9	1.00187		11998.9	1.00311		11998.9	1.00985
12022.6	0.99638		12083.5	0.99913		12002	1.00045		12002	1.00159		12002	1.0029		12002	1.003		12002	1.00835
12025.4	0.99693		12086.5	0.99934		12004.9	0.99931		12004.9	1.00084		12004.9	1.00041		12004.9	1.00164		12004.9	1.00616
12028.6	0.9977		12089.7	0.99822		12008.1	0.99963		12008.1	1.00079		12008.1	1.00039		12008.1	1.00003		12008.1	1.0026
12031.7	0.99859		12092.6	0.99785		12011.1	0.9981		12011.1	1.00059		12011.1	0.99997		12011.1	0.99927		12011.1	0.99915
12034.5	0.99927		12095.7	0.99958		12014.3	0.99822		12014.3	0.99941		12014.3	0.998		12014.3	0.99808		12014.3	0.99516
12037.7	1.00019		12098.7	0.99855		12017.2	0.99913		12017.2	0.99891		12017.2	0.99876		12017.2	0.99873		12017.2	0.99192
12040.5	1.00088		12101.8	0.99935		12020.4	0.99795		12020.4	0.99746		12020.4	0.99832		12020.4	0.99739		12020.4	0.98965
12043.7	1.00175		12104.9	0.99855		12023.4	0.99809		12023.4	0.99878		12023.4	0.99718		12023.4	0.99611		12023.4	0.9885
12046.5	1.00237		12107.7	1.00125		12026.6	0.99772		12026.6	0.99758		12026.6	0.99601		12026.6	0.99677		12026.6	0.9883
12049.6	1.00302		12110.6	0.99697		12029.4	0.99706		12029.4	0.99653		12029.4	0.99619		12029.4	0.99767		12029.4	0.98899
12052.4	1.00349		12113.5	0.99616		12032.6	0.99669		12032.6	0.99737		12032.6	0.99637		12032.6	0.99669		12032.6	0.99027
12055.6	1.00393		12116.5	0.9971		12035.6	0.99716		12035.6	0.99614		12035.6	0.99706		12035.6	0.99601		12035.6	0.99175
12058.4	1.00406		12119.2	0.99954		12038.6	0.99568		12038.6	0.99738		12038.6	0.99613		12038.6	0.99707		12038.6	0.99345
12061.6	1.00422		12122.4	0.99748		12041.6	0.99743		12041.6	0.99693		12041.6	0.99594		12041.6	0.99698		12041.6	0.99508
12064.4	1.004		12125.1	1.00015		12044.6	0.99691		12044.6	0.99625		12044.6	0.9983		12044.6	0.99689		12044.6	0.99636
12067.6	1.00377		12128.4	1.00014		12047.5	0.99762		12047.5	0.99742		12047.5	0.99876		12047.5	0.99761		12047.5	0.99768
12070.4	1.00315		12131.2	0.99871		12050.4	0.99719		12050.4	0.99854		12050.4	1.00047		12050.4	0.99991		12050.4	0.99925
12073.6	1.00254		12134.3	0.99646		12053.3	0.99834		12053.3	0.99922		12053.3	0.99903		12053.3	0.99758		12053.3	1.0003
12076.4	1.00149		12137.4	0.99955		12056	0.99853		12056	0.99782		12056	0.99619		12056	0.99839		12056	1.0016
12079.6	1.00053		12140.5	0.99745		12059.1	1.00127		12059.1	0.99851		12059.1	0.99786		12059.1	0.99906		12059.1	1.00299
12082.4	0.99922		12143.4	0.9977		12062.1	1.00067		12062.1	0.9983		12062.1	0.99935		12062.1	0.99977		12062.1	1.00435
12085.6	0.99808		12146.6	0.99727		12065.1	1.00011		12065.1	1.0005		12065.1	1.00132		12065.1	0.99984		12065.1	1.00536
12088.8	0.99694		12149.7	0.9996		12068.1	1.00024		12068.1	0.99908		12068.1	1.00008		12068.1	0.99928		12068.1	1.00597
12091.6	0.99571		12152.7	0.99841		12071.3	1.00054		12071.3	0.99982		12071.3	1.00075		12071.3	1.00001		12071.3	1.00661
12094.8	0.99483		12155.9	0.99903		12074.3	0.99947		12074.3	0.99911		12074.3	1.00152		12074.3	1.00105		12074.3	1.00634
12098	0.99416		12158.8	1.00116		12077.5	0.99902		12077.5	0.99987		12077.5	1.00053		12077.5	1.00144		12077.5	1.00673
12100.8	0.9935		12161.9	0.99957		12080.4	1.00126		12080.4	1.00016		12080.4	1.00096		12080.4	1.00174		12080.4	1.00781
12104	0.99322		12165.7	0.99923		12083.5	1.00143		12083.5	1.00004		12083.5	1.00057		12083.5	1.00249		12083.5	1.00853
12106.8	0.99288		12169.8	1.00179		12086.5	1.0011		12086.5	1.00149		12086.5	1.00284		12086.5	1.00192		12086.5	1.00825
12110	0.99289		12174	1.0013		12089.7	1.00041		12089.7	1.00214		12089.7	1.00246		12089.7	1.00186		12089.7	1.00772
12112.9	0.99283		12177.6	1.00209		12092.6	1.00187		12092.6	1.00286		12092.6	1.00326		12092.6	1.00227		12092.6	1.00685
12116.1	0.99302		12181.5	1.00049		12095.7	1.00243		12095.7	1.00264		12095.7	1.00352		12095.7	1.0023		12095.7	1.00563
12118.9	0.9931		12185.4	1.00114		12098.7	0.99991		12098.7	1.00187		12098.7	1.00366		12098.7	1.00185		12098.7	1.00452
12122.1	0.99343		12189.4	1.00318		12101.8	1.00262		12101.8	1.00239		12101.8	1.00123		12101.8	1.0018		12101.8	1.00295
12124.9	0.9937		12193.4	1.00391		12104.9	1.00072		12104.9	1.00091		12104.9	1.00155		12104.9	1.00238		12104.9	1.00126
12127.8	0.99413		12197.3	1.00456		12107.7	1.00119		12107.7	1.00137		12107.7	1.00103		12107.7	1.00301		12107.7	1.00116
12131	0.99483		12201.5	1.00325		12110.6	0.99996		12110.6	1.0039		12110.6	1.0007		12110.6	1.00105		12110.6	1.0008
12134.2	0.9957		12205.5	1.00431		12113.5	1.00344		12113.5	1.00124		12113.5	1.00095		12113.5	1.00039		12113.5	0.99993
12137.1	0.99653		12209.4	1.00297		12116.5	1.00078		12116.5	1.00158		12116.5	1.00131		12116.5	1.00062		12116.5	0.99898
12140.3	0.99759		12213.8	1.00158		12119.2	0.99983		12119.2	1.00085		12119.2	1.00039		12119.2	1.00106		12119.2	0.99832
12143.1	0.99852		12217.7	1.00186		12122.4	1.00085		12122.4	1.00161		12122.4	1.00124		12122.4	1.00012		12122.4	0.99757
12146.3	0.99957		12221.9	1.00144		12125.1	1.00206		12125.1	0.99879		12125.1	1.00059		12125.1	1.00104		12125.1	0.99654
12149.5	1.00061		12226	1.00057		12128.4	0.99904		12128.4	1.00138		12128.4	1.00077		12128.4	1.00012		12128.4	0.99579
12153.5	1.00164		12230	1.00097		12131.2	0.99994		12131.2	1.00048		12131.2	1.00005		12131.2	0.99992		12131.2	0.99526
12157.4	1.00238		12233.9	1.00118		12134.3	1.00154		12134.3	1.00016		12134.3	0.99825		12134.3	0.99982		12134.3	0.99472
12161.4	1.00287		12237.9	1.00174		12137.4	1.00006		12137.4	0.99996		12137.4	1.00029		12137.4	1.00011		12137.4	0.99462
12165.3	1.0029		12241.7	0.99824		12140.5	1.0015		12140.5	0.99962		12140.5	0.99964		12140.5	0.99936		12140.5	0.99514
12169.2	1.00263		12245.6	0.99978		12143.4	1.00181		12143.4	1.00032		12143.4	0.99895		12143.4	0.99934		12143.4	0.99595
12173.2	1.00215		12249.4	1.00044		12146.6	1.00018		12146.6	1.00187		12146.6	0.99903		12146.6	0.99991		12146.6	0.99678
12177.1	1.00137		12253.5	0.99642		12149.7	0.99964		12149.7	1.00073		12149.7	1.00121		12149.7	1.00006		12149.7	0.99753
12181.1	1.00054		12257.2	0.99687		12152.7	0.99939		12152.7	0.99992		12152.7	1.00082		12152.7	0.99934		12152.7	0.99864
12185	0.99968		12261.3	1.00074		12155.9	1.00124		12155.9	0.99864		12155.9	0.99967		12155.9	0.99926		12155.9	0.99952
12189	0.99881			1.00049		12158.8	1.00185		12158.8	1.00116		12158.8	0.99918		12158.8	1.00157		12158.8	1.00027
12192.6	0.99799			1.00141		12161.9	0.99831		12161.9	0.99903		12161.9	1.00053		12161.9	0.99982		12161.9	1.00156
12196.9	0.99777			1.00219		12165.7	1.00047		12165.7	1.00106		12165.7	1.00351		12165.7	1.00274		12165.7	1.0033
12200.9	0.99759			1.0024		12169.8	1.00261		12169.8	1.00041		12169.8	1.00151		12169.8	1.00255		12169.8	1.0051
12204.5	0.99745			0.99634		12174	1.00119		12174	0.9996		12174	1.00169		12174	1.00108		12174	1.00653
12208.8	0.99783			0.99878		12177.6	1.00122		12177.6	1.00141		12177.6	1.00187		12177.6	1.00198		12177.6	1.00771
12212.8	0.99817			0.99899		12181.5	1.00296		12181.5	1.00135		12181.5	1.00131		12181.5	1.00291		12181.5	1.00883
12216.7	0.99849			0.99836		12185.4	1.00104		12185.4	1.00137		12185.4	1.00112		12185.4	1.00271		12185.4	1.00951
12220.7	0.99884			0.9972		12189.4	1.00265		12189.4	1.00269		12189.4	1.00543		12189.4	1.00206		12189.4	1.01065
12224.7	0.99922			0.99827		12193.4	1.00282		12193.4	1.00252		12193.4	1.0062		12193.4	1.00277		12193.4	1.01106
12228.7	0.99957			0.99981		12197.3	1.00247		12197.3	1.00263		12197.3	1.0054		12197.3	1.00236		12197.3	1.01103
12232.7	1.00005			1.00105		12201.5	1.00339		12201.5	1.00356		12201.5	1.00385		12201.5	1.00444		12201.5	1.01058
12236.6	1.00062			1.00073		12205.5	1.00383		12205.5	1.0038		12205.5	1.00427		12205.5	1.00386		12205.5	1.00978
12240.6	1.00131			1.00185		12209.4	1.00336		12209.4	1.00272		12209.4	1.00491		12209.4	1.00293		12209.4	1.00888
12244.6	1.00206			1.0018		12213.8	1.00419		12213.8	1.00254		12213.8	1.00447		12213.8	1.00409		12213.8	1.00759
12248.6	1.00282			0.99937		12217.7	1.00283		12217.7	1.0043		12217.7	1.00599		12217.7	1.00336		12217.7	1.00628
12252.6	1.00351			0.9999		12221.9	1.00485		12221.9	1.00331		12221.9	1.00515		12221.9	1.00379		12221.9	1.00519
12256.6	1.00416			0.99987		12226	1.00363		12226	1.00486		12226	1.00393		12226	1.00208		12226	1.00428
12260.6	1.00462			0.99785		12230	1.00348		12230	1.00176		12230	1.00439		12230	1.00369		12230	1.00429
12264.6	1.00492			1.00091		12233.9	1.00404		12233.9	1.00254		12233.9	1.00408		12233.9	1.00216		12233.9	1.00403
12268.6	1.00502			0.99939		12237.9	1.00625		12237.9	1.00321		12237.9	1.00457		12237.9	1.00233		12237.9	1.00401
12272.6	1.00489			1.00191		12241.7	1.00251		12241.7	1.00297		12241.7	1.00291		12241.7	1.00251		12241.7	1.00383
12276.6	1.00455			1.00179		12245.6	1.00468		12245.6	1.0045		12245.6	1.00417		12245.6	1.00314		12245.6	1.00368
12280.7	1.00399			0.99954		12249.4	1.00578		12249.4	1.00279		12249.4	1.0046		12249.4	1.00209		12249.4	1.00339
12284.7	1.00326			0.99977		12253.5	1.00519		12253.5	1.00459		12253.5	1.00311		12253.5	1.00274		12253.5	1.00266
12288.7	1.00256			0.99969		12257.2	1.00477		12257.2	1.00329		12257.2	1.00338		12257.2	1.00122		12257.2	1.00224
12293.1	1.00201			1.00317		12261.3	1.00218		12261.3	1.00527		12261.3	1.00432		12261.3	1.0025		12261.3	1.00192
12297.1	1.00137
12301.1	1.00094
12305.2	1.00065
12308.8	1.00037
12312.9	1.00046
12316.9	1.00068
12321	1.00108
12325	1.00154
12329	1.00215
12333.1	1.00286
12337.2	1.0036
12341.2	1.00447
12345.6	1.00558
12349.3	1.00623
12354.5	1.00753
12359.7	1.00873
12364.5	1.00971
12369.7	1.01076
12374.5	1.01148
12379.7	1.01214
12384.5	1.01237
12389.3	1.01232
12394.5	1.01226
12399.8	1.01209
12404.6	1.01164
12409.4	1.01122

## Sheet: Figure 3h
PtO2			Pt foil			Pt-0.1			Pt-0.5			Pt-1.0			Pt-2.0			Pt-3.0
Radial distance	FT[x(k)*k2]		Radial distance	FT[x(k)*k2]		Radial distance	FT[x(k)*k2]		Radial distance	FT[x(k)*k2]		Radial distance	FT[x(k)*k2]		Radial distance	FT[x(k)*k2]		Radial distance	FT[x(k)*k2]
0	0.60631		0	0.28718		0	0.31028		0	0.02789		0	0.22515		0	0.1639		0	0.20366
0.03068	0.58894		0.03068	0.28707		0.03068	0.36772		0.03068	0.11211		0.03068	0.25731		0.03068	0.18659		0.03068	0.22119
0.06136	0.54176		0.06136	0.28678		0.06136	0.49147		0.06136	0.21111		0.06136	0.32952		0.06136	0.23782		0.06136	0.26316
0.09204	0.48077		0.09204	0.2864		0.09204	0.62164		0.09204	0.29597		0.09204	0.40793		0.09204	0.29374		0.09204	0.31137
0.12272	0.43501		0.12272	0.28612		0.12272	0.72835		0.12272	0.3595		0.12272	0.47332		0.12272	0.34061		0.12272	0.35283
0.1534	0.43814		0.1534	0.2862		0.1534	0.79634		0.1534	0.39664		0.1534	0.51547		0.1534	0.37111		0.1534	0.37988
0.18408	0.49836		0.18408	0.287		0.18408	0.81762		0.18408	0.40429		0.18408	0.52907		0.18408	0.38134		0.18408	0.38845
0.21476	0.58934		0.21476	0.28893		0.21476	0.7895		0.21476	0.38143		0.21476	0.51233		0.21476	0.36999		0.21476	0.37727
0.24544	0.67796		0.24544	0.29243		0.24544	0.71439		0.24544	0.32931		0.24544	0.46692		0.24544	0.33814		0.24544	0.34779
0.27612	0.73936		0.27612	0.29783		0.27612	0.60081		0.27612	0.25153		0.27612	0.39864		0.27612	0.2898		0.27612	0.3047
0.3068	0.75735		0.3068	0.30526		0.3068	0.46704		0.3068	0.15468		0.3068	0.31982		0.3068	0.23349		0.3068	0.25745
0.33748	0.72313		0.33748	0.31451		0.33748	0.35383		0.33748	0.05884		0.33748	0.25588		0.33748	0.18657		0.33748	0.22271
0.36816	0.63586		0.36816	0.32495		0.36816	0.33758		0.36816	0.1		0.36816	0.24744		0.36816	0.17745		0.36816	0.22086
0.39884	0.507		0.39884	0.33553		0.39884	0.44176		0.39884	0.20959		0.39884	0.3064		0.39884	0.21659		0.39884	0.25614
0.42951	0.37947		0.42951	0.34477		0.42951	0.59508		0.42951	0.31162		0.42951	0.39693		0.42951	0.27962		0.42951	0.31121
0.46019	0.37185		0.46019	0.35091		0.46019	0.74372		0.46019	0.39306		0.46019	0.48682		0.46019	0.34286		0.46019	0.36704
0.49087	0.55307		0.49087	0.35206		0.49087	0.86031		0.49087	0.44512		0.49087	0.55777		0.49087	0.39263		0.49087	0.41077
0.52155	0.83007		0.52155	0.3464		0.52155	0.92863		0.52155	0.46096		0.52155	0.59872		0.52155	0.42058		0.52155	0.43415
0.55223	1.13771		0.55223	0.33249		0.55223	0.93875		0.55223	0.43588		0.55223	0.6029		0.55223	0.4215		0.55223	0.43226
0.58291	1.44553		0.58291	0.30982		0.58291	0.88625		0.58291	0.36779		0.58291	0.56738		0.58291	0.39286		0.58291	0.40331
0.61359	1.73432		0.61359	0.27988		0.61359	0.77319		0.61359	0.25817		0.61359	0.49386		0.61359	0.33542		0.61359	0.34966
0.64427	1.98998		0.64427	0.24834		0.64427	0.61195		0.64427	0.11926		0.64427	0.3921		0.64427	0.25586		0.64427	0.28148
0.67495	2.20207		0.67495	0.22886		0.67495	0.44147		0.67495	0.11989		0.67495	0.29323		0.67495	0.17945		0.67495	0.22849
0.70563	2.36321		0.70563	0.24268		0.70563	0.38067		0.70563	0.3188		0.70563	0.27972		0.70563	0.18327		0.70563	0.24703
0.73631	2.46859		0.73631	0.3017		0.73631	0.54385		0.73631	0.54724		0.73631	0.40284		0.73631	0.29573		0.73631	0.34908
0.76699	2.51532		0.76699	0.39829		0.76699	0.82711		0.76699	0.78236		0.76699	0.59593		0.76699	0.45118		0.76699	0.49239
0.79767	2.50187		0.79767	0.51949		0.79767	1.13913		0.79767	1.00962		0.79767	0.80777		0.79767	0.61617		0.79767	0.64693
0.82835	2.42778		0.82835	0.655		0.82835	1.43891		0.82835	1.2151		0.82835	1.01296		0.82835	0.77444		0.82835	0.79528
0.85903	2.29401		0.85903	0.7966		0.85903	1.70026		0.85903	1.38546		0.85903	1.19429		0.85903	0.9139		0.85903	0.9246
0.88971	2.1043		0.88971	0.93676		0.88971	1.9027		0.88971	1.50854		0.88971	1.33792		0.88971	1.0242		0.88971	1.02424
0.92039	1.86834		0.92039	1.06817		0.92039	2.02986		0.92039	1.57403		0.92039	1.43256		0.92039	1.09648		0.92039	1.08528
0.95107	1.60815		0.95107	1.18367		0.95107	2.06981		0.95107	1.57417		0.95107	1.46962		0.95107	1.12368		0.95107	1.10069
0.98175	1.37032		0.98175	1.27648		0.98175	2.01557		0.98175	1.50426		0.98175	1.44366		0.98175	1.1009		0.98175	1.06568
1.01243	1.23929		1.01243	1.34063		1.01243	1.86598		1.01243	1.36316		1.01243	1.35283		1.01243	1.0258		1.01243	0.97796
1.04311	1.30608		1.04311	1.37151		1.04311	1.62672		1.04311	1.1535		1.04311	1.19936		1.04311	0.89893		1.04311	0.83798
1.07379	1.57207		1.07379	1.36655		1.07379	1.31262		1.07379	0.88197		1.07379	0.99033		1.07379	0.72413		1.07379	0.64909
1.10447	1.95523		1.10447	1.32606		1.10447	0.95583		1.10447	0.55974		1.10447	0.74001		1.10447	0.50977		1.10447	0.41776
1.13515	2.37605		1.13515	1.25442		1.13515	0.64338		1.13515	0.2096		1.13515	0.48081		1.13515	0.27668		1.13515	0.15603
1.16583	2.78211		1.16583	1.16168		1.16583	0.60986		1.16583	0.21953		1.16583	0.32508		1.16583	0.16488		1.16583	0.14974
1.1965	3.1433		1.1965	1.06558		1.1965	0.92308		1.1965	0.59739		1.1965	0.45836		1.1965	0.37853		1.1965	0.4444
1.22718	3.45016		1.22718	0.99262		1.22718	1.34703		1.22718	0.97058		1.22718	0.73259		1.22718	0.65275		1.22718	0.73925
1.25786	3.71704		1.25786	0.97305		1.25786	1.76503		1.25786	1.31041		1.25786	1.01431		1.25786	0.91805		1.25786	1.01543
1.28854	3.98556		1.28854	1.0249		1.28854	2.12843		1.28854	1.59689		1.28854	1.26075		1.28854	1.15319		1.28854	1.25739
1.31922	4.3218		1.31922	1.13989		1.31922	2.40804		1.31922	1.81298		1.31922	1.44918		1.31922	1.34267		1.31922	1.45063
1.3499	4.79961		1.3499	1.29012		1.3499	2.58505		1.3499	1.9455		1.3499	1.56423		1.3499	1.4739		1.3499	1.5823
1.38058	5.47246		1.38058	1.44399		1.38058	2.65099		1.38058	1.98683		1.38058	1.59678		1.38058	1.53762		1.38058	1.64192
1.41126	6.35156		1.41126	1.5743		1.41126	2.61114		1.41126	1.9377		1.41126	1.54577		1.41126	1.52909		1.41126	1.62228
1.44194	7.40502		1.44194	1.65983		1.44194	2.49153		1.44194	1.81222		1.44194	1.42301		1.44194	1.45025		1.44194	1.5205
1.47262	8.57153		1.47262	1.68533		1.47262	2.35067		1.47262	1.64789		1.47262	1.26447		1.47262	1.31392		1.47262	1.33993
1.5033	9.77478		1.5033	1.64229		1.5033	2.29061		1.5033	1.52203		1.5033	1.1515		1.5033	1.15327		1.5033	1.09485
1.53398	10.9336		1.53398	1.5311		1.53398	2.43562		1.53398	1.55269		1.53398	1.21101		1.53398	1.03879		1.53398	0.82694
1.56466	11.9684		1.56466	1.36632		1.56466	2.85398		1.56466	1.82507		1.56466	1.51239		1.56466	1.0762		1.56466	0.66079
1.59534	12.8064		1.59534	1.18868		1.59534	3.51528		1.59534	2.3159		1.59534	2.00372		1.59534	1.31984		1.59534	0.79875
1.62602	13.3852		1.62602	1.08434		1.62602	4.34252		1.62602	2.94871		1.62602	2.60578		1.62602	1.72125		1.62602	1.19674
1.6567	13.6572		1.6567	1.16661		1.6567	5.26137		1.6567	3.65613		1.6567	3.26047		1.6567	2.20933		1.6567	1.70224
1.68738	13.5923		1.68738	1.46432		1.68738	6.21091		1.68738	4.3876		1.68738	3.92555		1.68738	2.73232		1.68738	2.24171
1.71806	13.1798		1.71806	1.90418		1.71806	7.14092		1.71806	5.10311		1.71806	4.56681		1.71806	3.25327		1.71806	2.77648
1.74874	12.4302		1.74874	2.40673		1.74874	8.00898		1.74874	5.76908		1.74874	5.15477		1.74874	3.74297		1.74874	3.27867
1.77942	11.3747		1.77942	2.91433		1.77942	8.77918		1.77942	6.35681		1.77942	5.66383		1.77942	4.17689		1.77942	3.72509
1.8101	10.064		1.8101	3.38284		1.8101	9.42189		1.8101	6.84219		1.8101	6.07236		1.8101	4.53433		1.8101	4.09597
1.84078	8.5668		1.84078	3.7754		1.84078	9.91395		1.84078	7.2059		1.84078	6.36314		1.84078	4.79842		1.84078	4.37501
1.87146	6.96731		1.87146	4.06054		1.87146	10.2391		1.87146	7.43383		1.87146	6.52385		1.87146	4.95644		1.87146	4.5498
1.90214	5.36519		1.90214	4.21245		1.90214	10.3879		1.90214	7.51741		1.90214	6.54749		1.90214	5.00027		1.90214	4.61233
1.93282	3.88234		1.93282	4.21249		1.93282	10.3583		1.93282	7.4538		1.93282	6.43265		1.93282	4.92677		1.93282	4.55947
1.9635	2.69035		1.9635	4.05164		1.9635	10.155		1.9635	7.24589		1.9635	6.18353		1.9635	4.73806		1.9635	4.3934
1.99418	2.04649		1.99418	3.73484		1.99418	9.78909		1.99418	6.90211		1.99418	5.80991		1.99418	4.44181		1.99418	4.12212
2.02485	2.06948		2.02485	3.28995		2.02485	9.27724		2.02485	6.43604		2.02485	5.32686		2.02485	4.05163		2.02485	3.76007
2.05553	2.40657		2.05553	2.78931		2.05553	8.64097		2.05553	5.86582		2.05553	4.75457		2.05553	3.58784		2.05553	3.32959
2.08621	2.70408		2.08621	2.39679		2.08621	7.90535		2.08621	5.21359		2.08621	4.11825		2.08621	3.07931		2.08621	2.86383
2.11689	2.83658		2.11689	2.38994		2.11689	7.09784		2.11689	4.50479		2.11689	3.44894		2.11689	2.56782		2.11689	2.41295
2.14757	2.80633		2.14757	2.93286		2.14757	6.24698		2.14757	3.76795		2.14757	2.78612		2.14757	2.11679		2.14757	2.05326
2.17825	2.68927		2.17825	3.88718		2.17825	5.38115		2.17825	3.0352		2.17825	2.18481		2.17825	1.81923		2.17825	1.88318
2.20893	2.61133		2.20893	5.05782		2.20893	4.52734		2.20893	2.3451		2.20893	1.72883		2.20893	1.76738		2.20893	1.96411
2.23961	2.69688		2.23961	6.31849		2.23961	3.71013		2.23961	1.75101		2.23961	1.52613		2.23961	1.96127		2.23961	2.2526
2.27029	2.97974		2.27029	7.5883		2.27029	2.95078		2.27029	1.33713		2.27029	1.61294		2.27029	2.30251		2.27029	2.64907
2.30097	3.3793		2.30097	8.80846		2.30097	2.26664		2.30097	1.2026		2.30097	1.88198		2.30097	2.69135		2.30097	3.07208
2.33165	3.77016		2.33165	9.93311		2.33165	1.67079		2.33165	1.33107		2.33165	2.20425		2.33165	3.06566		2.33165	3.47151
2.36233	4.04027		2.36233	10.9266		2.36233	1.17214		2.36233	1.57766		2.36233	2.50555		2.36233	3.39173		2.36233	3.81876
2.39301	4.10732		2.39301	11.7631		2.39301	0.77613		2.39301	1.83139		2.39301	2.75248		2.39301	3.65296		2.39301	4.09879
2.42369	3.91915		2.42369	12.427		2.42369	0.48625		2.42369	2.04457		2.42369	2.93321		2.42369	3.84362		2.42369	4.30586
2.45437	3.45188		2.45437	12.9134		2.45437	0.30557		2.45437	2.20255		2.45437	3.04803		2.45437	3.96572		2.45437	4.44127
2.48505	2.70812		2.48505	13.228		2.48505	0.2253		2.48505	2.3063		2.48505	3.10472		2.48505	4.02712		2.48505	4.5118
2.51573	1.71464		2.51573	13.3865		2.51573	0.19809		2.51573	2.36477		2.51573	3.11581		2.51573	4.03992		2.51573	4.52837
2.54641	0.51975		2.54641	13.4132		2.54641	0.17099		2.54641	2.3909		2.54641	3.09625		2.54641	4.01872		2.54641	4.50463
2.57709	0.81517		2.57709	13.3388		2.57709	0.12579		2.57709	2.39854		2.57709	3.06111		2.57709	3.97865		2.57709	4.45511
2.60777	2.20947		2.60777	13.1964		2.60777	0.07106		2.60777	2.39976		2.60777	3.02313		2.60777	3.93311		2.60777	4.39337
2.63845	3.58414		2.63845	13.0179		2.63845	0.06351		2.63845	2.4026		2.63845	2.99058		2.63845	3.89163		2.63845	4.32991
2.66913	4.85837		2.66913	12.8289		2.66913	0.1246		2.66913	2.4097		2.66913	2.966		2.66913	3.85828		2.66913	4.27067
2.69981	5.95914		2.69981	12.6451		2.69981	0.1914		2.69981	2.41848		2.69981	2.94629		2.69981	3.83126		2.69981	4.21626
2.73049	6.82739		2.73049	12.4697		2.73049	0.24594		2.73049	2.42248		2.73049	2.92413		2.73049	3.80384		2.73049	4.16231
2.76117	7.4239		2.76117	12.2935		2.76117	0.28154		2.76117	2.41357		2.76117	2.89016		2.76117	3.76619		2.76117	4.10092
2.79184	7.73467		2.79184	12.0977		2.79184	0.29522		2.79184	2.38398		2.79184	2.83518		2.79184	3.70765		2.79184	4.02249
2.82252	7.77575		2.82252	11.8579		2.82252	0.28669		2.82252	2.32788		2.82252	2.75187		2.82252	3.61868		2.82252	3.91775
2.8532	7.59751		2.8532	11.5492		2.8532	0.25794		2.8532	2.2423		2.8532	2.63581		2.8532	3.49236		2.8532	3.77928
2.88388	7.28742		2.88388	11.1504		2.88388	0.21307		2.88388	2.12756		2.88388	2.48589		2.88388	3.32516		2.88388	3.60255
2.91456	6.96726		2.91456	10.6472		2.91456	0.15854		2.91456	1.98722		2.91456	2.30432		2.91456	3.11731		2.91456	3.38646
2.94524	6.77457		2.94524	10.0344		2.94524	0.10592		2.94524	1.82788		2.94524	2.09631		2.94524	2.87268		2.94524	3.13339
2.97592	6.81827		2.97592	9.31605		2.97592	0.08253		2.97592	1.65869		2.97592	1.86959		2.97592	2.59852		2.97592	2.84895
3.0066	7.12551		3.0066	8.50596		3.0066	0.11083		3.0066	1.49068		3.0066	1.63387		3.0066	2.30494		3.0066	2.54152
3.03728	7.62856		3.03728	7.62641		3.03728	0.16048		3.03728	1.33565		3.03728	1.40023		3.03728	2.00448		3.03728	2.22173
3.06796	8.20527		3.06796	6.707		3.06796	0.21064		3.06796	1.20433		3.06796	1.18041		3.06796	1.71153		3.06796	1.90175
3.09864	8.72905		3.09864	5.78305		3.09864	0.25661		3.09864	1.10364		3.09864	0.98591		3.09864	1.44169		3.09864	1.59472
3.12932	9.09667		3.12932	4.89404		3.12932	0.29962		3.12932	1.03388		3.12932	0.82625		3.12932	1.21068		3.12932	1.31395
3.16	9.23653		3.16	4.08152		3.16	0.34374		3.16	0.98789		3.16	0.70611		3.16	1.03166		3.16	1.07192
3.19068	9.10857		3.19068	3.38592		3.19068	0.39389		3.19068	0.95345		3.19068	0.62199		3.19068	0.91012		3.19068	0.87824
3.22136	8.70136		3.22136	2.83968		3.22136	0.45373		3.22136	0.9174		3.22136	0.56176		3.22136	0.83868		3.22136	0.73605
3.25204	8.02855		3.25204	2.45462		3.25204	0.52417		3.25204	0.869		3.25204	0.50931		3.25204	0.79824		3.25204	0.63803
3.28272	7.12464		3.28272	2.20913		3.28272	0.60316		3.28272	0.8014		3.28272	0.45082		3.28272	0.76702		3.28272	0.56688
3.3134	6.04049		3.3134	2.05124		3.3134	0.68649		3.3134	0.71185		3.3134	0.37824		3.3134	0.72913		3.3134	0.50243
3.34408	4.83847		3.34408	1.92256		3.34408	0.76885		3.34408	0.60139		3.34408	0.29037		3.34408	0.6781		3.34408	0.42967
3.37476	3.58793		3.37476	1.78275		3.37476	0.84467		3.37476	0.475		3.37476	0.19618		3.37476	0.61737		3.37476	0.34293
3.40544	2.36283		3.40544	1.62118		3.40544	0.90879		3.40544	0.3436		3.40544	0.13684		3.40544	0.5606		3.40544	0.25002
3.43612	1.25271		3.43612	1.46105		3.43612	0.95681		3.43612	0.23449		3.43612	0.18864		3.43612	0.53058		3.43612	0.18978
3.4668	0.54072		3.4668	1.36045		3.4668	0.98537		3.4668	0.21334		3.4668	0.30616		3.4668	0.54966		3.4668	0.23272
3.49748	0.92737		3.49748	1.39273		3.49748	0.99235		3.49748	0.30014		3.49748	0.43621		3.49748	0.62202		3.49748	0.35645
3.52816	1.51178		3.52816	1.58872		3.52816	0.97693		3.52816	0.42473		3.52816	0.56119		3.52816	0.73154		3.52816	0.50558
3.55884	1.92855		3.55884	1.91097		3.55884	0.9396		3.55884	0.54869		3.55884	0.67212		3.55884	0.85694		3.55884	0.6562
3.58952	2.14562		3.58952	2.29828		3.58952	0.88216		3.58952	0.65765		3.58952	0.76295		3.58952	0.981		3.58952	0.79635
3.62019	2.17374		3.62019	2.70042		3.62019	0.80758		3.62019	0.74453		3.62019	0.82945		3.62019	1.09162		3.62019	0.91824
3.65087	2.0423		3.65087	3.08245		3.65087	0.72003		3.65087	0.80546		3.65087	0.86905		3.65087	1.1807		3.65087	1.01651
3.68155	1.79419		3.68155	3.42115		3.68155	0.62481		3.68155	0.83862		3.68155	0.88078		3.68155	1.24333		3.68155	1.08783
3.71223	1.48435		3.71223	3.70192		3.71223	0.52856		3.71223	0.84391		3.71223	0.86515		3.71223	1.27718		3.71223	1.13077
3.74291	1.18122		3.74291	3.91688		3.74291	0.43968		3.74291	0.82265		3.74291	0.82408		3.74291	1.2822		3.74291	1.14566
3.77359	0.9663		3.77359	4.06342		3.77359	0.3687		3.77359	0.77744		3.77359	0.7607		3.77359	1.26026		3.77359	1.13441
3.80427	0.90024		3.80427	4.14279		3.80427	0.32689		3.80427	0.71192		3.80427	0.67907		3.80427	1.2148		3.80427	1.1002
3.83495	0.95222		3.83495	4.1587		3.83495	0.31962		3.83495	0.63047		3.83495	0.58397		3.83495	1.15043		3.83495	1.04713
3.86563	1.02895		3.86563	4.11584		3.86563	0.33988		3.86563	0.53802		3.86563	0.48055		3.86563	1.07244		3.86563	0.97976
3.89631	1.0608		3.89631	4.01856		3.89631	0.37349		3.89631	0.43968		3.89631	0.37405		3.89631	0.98624		3.89631	0.90258
3.92699	1.01772		3.92699	3.86986		3.92699	0.4084		3.92699	0.34056		3.92699	0.26955		3.92699	0.89676		3.92699	0.81951
3.95767	0.89712		3.95767	3.67097		3.95767	0.43737		3.95767	0.24553		3.95767	0.17194		3.95767	0.80783		3.95767	0.73341
3.98835	0.71739		3.98835	3.42146		3.98835	0.45686		3.98835	0.15937		3.98835	0.08733		3.98835	0.72164		3.98835	0.6458
4.01903	0.52392		4.01903	3.12009		4.01903	0.46576		4.01903	0.08832		4.01903	0.04248		4.01903	0.63851		4.01903	0.55679
4.04971	0.41844		4.04971	2.76625		4.04971	0.46454		4.04971	0.05135		4.04971	0.08087		4.04971	0.55702		4.04971	0.46536
4.08039	0.50424		4.08039	2.36205		4.08039	0.45476		4.08039	0.07105		4.08039	0.13076		4.08039	0.47459		4.08039	0.36995
4.11107	0.69612		4.11107	1.91599		4.11107	0.43874		4.11107	0.10611		4.11107	0.17453		4.11107	0.38831		4.11107	0.26929
4.14175	0.88653		4.14175	1.45171		4.14175	0.4193		4.14175	0.13857		4.14175	0.21362		4.14175	0.29575		4.14175	0.16405
4.17243	1.02766		4.17243	1.03761		4.17243	0.39949		4.17243	0.16914		4.17243	0.2518		4.17243	0.1957		4.17243	0.06963
4.20311	1.09914		4.20311	0.86529		4.20311	0.38223		4.20311	0.2016		4.20311	0.29262		4.20311	0.0894		4.20311	0.10717
4.23379	1.09568		4.23379	1.11661		4.23379	0.36981		4.23379	0.23908		4.23379	0.33805		4.23379	0.04103		4.23379	0.22565
4.26447	1.02509		4.26447	1.61856		4.26447	0.36348		4.26447	0.28257		4.26447	0.38798		4.26447	0.15287		4.26447	0.35313
4.29515	0.90997		4.29515	2.19612		4.29515	0.36317		4.29515	0.33085		4.29515	0.4405		4.29515	0.27297		4.29515	0.48033
4.32583	0.79253		4.32583	2.77707		4.32583	0.36764		4.32583	0.38116		4.32583	0.49258		4.32583	0.39123		4.32583	0.60222
4.35651	0.73514		4.35651	3.32444		4.35651	0.37495		4.35651	0.43009		4.35651	0.54078		4.35651	0.50321		4.35651	0.71438
4.38719	0.78575		4.38719	3.8131		4.38719	0.38305		4.38719	0.47416		4.38719	0.58173		4.38719	0.60487		4.38719	0.81275
4.41786	0.92551		4.41786	4.22394		4.41786	0.39009		4.41786	0.51023		4.41786	0.6125		4.41786	0.69259		4.41786	0.89378
4.44854	1.09576		4.44854	4.5425		4.44854	0.39469		4.44854	0.53572		4.44854	0.63082		4.44854	0.76334		4.44854	0.95462
4.47922	1.24712		4.47922	4.75893		4.47922	0.39591		4.47922	0.54876		4.47922	0.63518		4.47922	0.81482		4.47922	0.99325
4.5099	1.34822		4.5099	4.8682		4.5099	0.39328		4.5099	0.54827		4.5099	0.62495		4.5099	0.84561		4.5099	1.00861
4.54058	1.3812		4.54058	4.87039		4.54058	0.38669		4.54058	0.534		4.54058	0.6004		4.54058	0.8552		4.54058	1.00063
4.57126	1.33841		4.57126	4.77094		4.57126	0.3764		4.57126	0.50655		4.57126	0.56278		4.57126	0.84409		4.57126	0.97032
4.60194	1.22056		4.60194	4.58088		4.60194	0.363		4.60194	0.46737		4.60194	0.51436		4.60194	0.81374		4.60194	0.91976
4.63262	1.03537		4.63262	4.31711		4.63262	0.34744		4.63262	0.41878		4.63262	0.45859		4.63262	0.76658		4.63262	0.85216
4.6633	0.79623		4.6633	4.00287		4.6633	0.33106		4.6633	0.36408		4.6633	0.40046		4.6633	0.70606		4.6633	0.77195
4.69398	0.52078		4.69398	3.66828		4.69398	0.31563		4.69398	0.30782		4.69398	0.34706		4.69398	0.63665		4.69398	0.68501
4.72466	0.22985		4.72466	3.35062		4.72466	0.3033		4.72466	0.25635		4.72466	0.30779		4.72466	0.56411		4.72466	0.59916
4.75534	0.07089		4.75534	3.09262		4.75534	0.2963		4.75534	0.21843		4.75534	0.29235		4.75534	0.49564		4.75534	0.52468
4.78602	0.32805		4.78602	2.93551		4.78602	0.2965		4.78602	0.20325		4.78602	0.30457		4.78602	0.43998		4.78602	0.47396
4.8167	0.55143		4.8167	2.90528		4.8167	0.30471		4.8167	0.21332		4.8167	0.33872		4.8167	0.40609		4.8167	0.45772
4.84738	0.7217		4.84738	2.9999		4.84738	0.32032		4.84738	0.24088		4.84738	0.38457		4.84738	0.39937		4.84738	0.47801
4.87806	0.8306		4.87806	3.19073		4.87806	0.34152		4.87806	0.27536		4.87806	0.43331		4.87806	0.41781		4.87806	0.52617
4.90874	0.87598		4.90874	3.43749		4.90874	0.36581		4.90874	0.30926		4.90874	0.47897		4.90874	0.45311		4.90874	0.5894
4.93942	0.86224		4.93942	3.70234		4.93942	0.39053		4.93942	0.33837		4.93942	0.51791		4.93942	0.49572		4.93942	0.65692
4.9701	0.80102		4.9701	3.95611		4.9701	0.41324		4.9701	0.36066		4.9701	0.54803		4.9701	0.53811		4.9701	0.72143
5.00078	0.71268		5.00078	4.17882		5.00078	0.43187		5.00078	0.37541		5.00078	0.56833		5.00078	0.57531		5.00078	0.77841
5.03146	0.62826		5.03146	4.35826		5.03146	0.44485		5.03146	0.38283		5.03146	0.57861		5.03146	0.60441		5.03146	0.8253
5.06214	0.58694		5.06214	4.48828		5.06214	0.45113		5.06214	0.38372		5.06214	0.57925		5.06214	0.62398		5.06214	0.86089
5.09282	0.61476		5.09282	4.56738		5.09282	0.45026		5.09282	0.37929		5.09282	0.57113		5.09282	0.63369		5.09282	0.88492
5.1235	0.69981		5.1235	4.59752		5.1235	0.44242		5.1235	0.371		5.1235	0.55547		5.1235	0.63401		5.1235	0.89783
5.15418	0.80787		5.15418	4.58314		5.15418	0.42845		5.15418	0.36045		5.15418	0.53372		5.15418	0.62602		5.15418	0.90057
5.18486	0.90973		5.18486	4.53031		5.18486	0.4099		5.18486	0.3492		5.18486	0.50745		5.18486	0.61123		5.18486	0.89444
5.21553	0.98795		5.21553	4.44594		5.21553	0.38899		5.21553	0.33873		5.21553	0.47828		5.21553	0.59145		5.21553	0.88094
5.24621	1.03483		5.24621	4.33716		5.24621	0.36852		5.24621	0.33034		5.24621	0.44774		5.24621	0.56859		5.24621	0.86161
5.27689	1.05001		5.27689	4.21069		5.27689	0.35155		5.27689	0.32511		5.27689	0.41718		5.27689	0.5445		5.27689	0.83798
5.30757	1.03868		5.30757	4.07239		5.30757	0.34083		5.30757	0.32387		5.30757	0.3877		5.30757	0.52083		5.30757	0.81138
5.33825	1.00979		5.33825	3.92694		5.33825	0.33797		5.33825	0.32713		5.33825	0.36009		5.33825	0.49879		5.33825	0.78291
5.36893	0.97379		5.36893	3.77773		5.36893	0.34284		5.36893	0.3351		5.36893	0.33478		5.36893	0.47909		5.36893	0.75334
5.39961	0.93962		5.39961	3.62684		5.39961	0.35363		5.39961	0.34765		5.39961	0.31192		5.39961	0.46183		5.39961	0.72315
5.43029	0.91173		5.43029	3.47525		5.43029	0.36751		5.43029	0.3643		5.43029	0.29137		5.43029	0.44659		5.43029	0.6925
5.46097	0.88849		5.46097	3.32312		5.46097	0.38148		5.46097	0.38427		5.46097	0.27285		5.46097	0.43257		5.46097	0.66135
5.49165	0.86332		5.49165	3.17019		5.49165	0.39293		5.49165	0.40656		5.49165	0.25606		5.49165	0.4188		5.49165	0.62949
5.52233	0.82785		5.52233	3.01607		5.52233	0.39991		5.52233	0.43006		5.52233	0.24072		5.52233	0.40432		5.52233	0.59668
5.55301	0.77541		5.55301	2.86059		5.55301	0.40118		5.55301	0.4536		5.55301	0.22667		5.55301	0.38839		5.55301	0.56272
5.58369	0.70389		5.58369	2.70398		5.58369	0.39616		5.58369	0.47605		5.58369	0.21384		5.58369	0.37055		5.58369	0.52754
5.61437	0.61815		5.61437	2.547		5.61437	0.38487		5.61437	0.49643		5.61437	0.20222		5.61437	0.35065		5.61437	0.49121
5.64505	0.53321		5.64505	2.39093		5.64505	0.36779		5.64505	0.51389		5.64505	0.19183		5.64505	0.32888		5.64505	0.454
5.67573	0.47715		5.67573	2.23747		5.67573	0.3458		5.67573	0.52781		5.67573	0.18262		5.67573	0.30572		5.67573	0.41638
5.70641	0.48237		5.70641	2.08866		5.70641	0.32005		5.70641	0.53778		5.70641	0.17445		5.70641	0.28191		5.70641	0.37898
5.73709	0.55508		5.73709	1.9466		5.73709	0.29188		5.73709	0.54359		5.73709	0.1671		5.73709	0.25839		5.73709	0.34255
5.76777	0.66911		5.76777	1.81333		5.76777	0.26274		5.76777	0.54517		5.76777	0.16028		5.76777	0.23622		5.76777	0.30797
5.79845	0.79431		5.79845	1.69059		5.79845	0.2341		5.79845	0.54261		5.79845	0.15367		5.79845	0.21651		5.79845	0.27612
5.82913	0.90991		5.82913	1.57969		5.82913	0.20737		5.82913	0.53604		5.82913	0.14704		5.82913	0.20028		5.82913	0.2479
5.85981	1.00348		5.85981	1.48144		5.85981	0.18384		5.85981	0.52561		5.85981	0.14021		5.85981	0.18825		5.85981	0.22407
5.89049	1.06876		5.89049	1.39614		5.89049	0.16452		5.89049	0.51144		5.89049	0.13312		5.89049	0.18067		5.89049	0.2052
5.92117	1.10453		5.92117	1.32367		5.92117	0.14997		5.92117	0.4936		5.92117	0.12579		5.92117	0.17719		5.92117	0.19148
5.95185	1.11395		5.95185	1.26358		5.95185	0.14016		5.95185	0.47211		5.95185	0.11826		5.95185	0.17696		5.95185	0.18273
5.98253	1.10392		5.98253	1.21518		5.98253	0.13437		5.98253	0.44701		5.98253	0.11057		5.98253	0.17884		5.98253	0.17835
6.0132	1.08387		6.0132	1.17759		6.0132	0.13143		6.0132	0.41842		6.0132	0.10263		6.0132	0.18166		6.0132	0.17752
6.04388	1.06387		6.04388	1.14966		6.04388	0.13008		6.04388	0.38666		6.04388	0.09422		6.04388	0.18442		6.04388	0.17935
6.07456	1.05191		6.07456	1.12989		6.07456	0.12925		6.07456	0.35246		6.07456	0.08499		6.07456	0.18629		6.07456	0.18306
6.10524	1.05128		6.10524	1.11629		6.10524	0.12834		6.10524	0.31723		6.10524	0.07447		6.10524	0.18669		6.10524	0.18796
6.13592	1.05945		6.13592	1.10637		6.13592	0.12725		6.13592	0.2834		6.13592	0.06214		6.13592	0.18522		6.13592	0.19351
6.1666	1.06921		6.1666	1.0972		6.1666	0.12646		6.1666	0.2549		6.1666	0.04755		6.1666	0.18168		6.1666	0.19922
6.19728	1.07139		6.19728	1.08562		6.19728	0.12701		6.19728	0.23714		6.19728	0.03038		6.19728	0.17609		6.19728	0.20465
6.22796	1.05752		6.22796	1.06847		6.22796	0.13035		6.22796	0.23554		6.22796	0.0108		6.22796	0.1687		6.22796	0.20937
6.25864	1.0215		6.25864	1.04291		6.25864	0.13787		6.25864	0.2522		6.25864	0.01348		6.25864	0.1601		6.25864	0.213
6.28932	0.96049		6.28932	1.00671		6.28932	0.15035		6.28932	0.28439		6.28932	0.03857		6.28932	0.15128		6.28932	0.21522
6.32	0.87504		6.32	0.95852		6.32	0.16767		6.32	0.3268		6.32	0.06615		6.32	0.14374		6.32	0.21581
6.35068	0.76896		6.35068	0.89811		6.35068	0.18888		6.35068	0.37426		6.35068	0.09535		6.35068	0.13942		6.35068	0.21469
6.38136	0.64914		6.38136	0.82668		6.38136	0.21257		6.38136	0.42268		6.38136	0.12538		6.38136	0.14029		6.38136	0.21193
6.41204	0.52558		6.41204	0.74723		6.41204	0.23718		6.41204	0.46898		6.41204	0.1554		6.41204	0.14764		6.41204	0.20777
6.44272	0.41214		6.44272	0.66506		6.44272	0.26119		6.44272	0.51084		6.44272	0.18451		6.44272	0.16142		6.44272	0.20264
6.4734	0.32753		6.4734	0.58855		6.4734	0.28325		6.4734	0.54652		6.4734	0.21181		6.4734	0.18045		6.4734	0.1971
6.50408	0.29033		6.50408	0.52955		6.50408	0.30225		6.50408	0.57475		6.50408	0.23646		6.50408	0.20299		6.50408	0.19182
6.53476	0.29941		6.53476	0.50142		6.53476	0.31734		6.53476	0.59471		6.53476	0.25777		6.53476	0.2273		6.53476	0.18743
6.56544	0.32955		6.56544	0.51243		6.56544	0.32803		6.56544	0.606		6.56544	0.27518		6.56544	0.25183		6.56544	0.18447
6.59612	0.3564		6.59612	0.55925		6.59612	0.33419		6.59612	0.60861		6.59612	0.28838		6.59612	0.27532		6.59612	0.18324
6.6268	0.36699		6.6268	0.62979		6.6268	0.3361		6.6268	0.60293		6.6268	0.29729		6.6268	0.29675		6.6268	0.18376
6.65748	0.35661		6.65748	0.71097		6.65748	0.33446		6.65748	0.58972		6.65748	0.30212		6.65748	0.31537		6.65748	0.18577
6.68816	0.32544		6.68816	0.79277		6.68816	0.33031		6.68816	0.57006		6.68816	0.30335		6.68816	0.33067		6.68816	0.18884
6.71884	0.27686		6.71884	0.86846		6.71884	0.32501		6.71884	0.54527		6.71884	0.30171		6.71884	0.34233		6.71884	0.19248
6.74952	0.21679		6.74952	0.93392		6.74952	0.32001		6.74952	0.51687		6.74952	0.29811		6.74952	0.3503		6.74952	0.19625
6.7802	0.15434		6.7802	0.98696		6.7802	0.31664		6.7802	0.48646		6.7802	0.29357		6.7802	0.35468		6.7802	0.19982
6.81087	0.10629		6.81087	1.02681		6.81087	0.31585		6.81087	0.45554		6.81087	0.28903		6.81087	0.35575		6.81087	0.203
6.84155	0.10013		6.84155	1.05378		6.84155	0.31793		6.84155	0.42541		6.84155	0.28524		6.84155	0.35386		6.84155	0.20576
6.87223	0.1317		6.87223	1.06889		6.87223	0.32244		6.87223	0.39696		6.87223	0.28257		6.87223	0.34943		6.87223	0.20809
6.90291	0.16903		6.90291	1.07354		6.90291	0.32839		6.90291	0.37058		6.90291	0.28096		6.90291	0.34288		6.90291	0.21004
6.93359	0.19667		6.93359	1.06915		6.93359	0.33439		6.93359	0.3461		6.93359	0.27994		6.93359	0.33452		6.93359	0.21158
6.96427	0.20942		6.96427	1.05684		6.96427	0.33902		6.96427	0.32287		6.96427	0.27875		6.96427	0.32456		6.96427	0.21261
6.99495	0.20605		6.99495	1.03724		6.99495	0.34099		6.99495	0.29995		6.99495	0.2765		6.99495	0.31306		6.99495	0.2129
7.02563	0.18761		7.02563	1.01033		7.02563	0.33933		7.02563	0.27634		7.02563	0.27238		7.02563	0.29995		7.02563	0.21212
7.05631	0.15685		7.05631	0.97553		7.05631	0.33342		7.05631	0.25129		7.05631	0.26574		7.05631	0.28507		7.05631	0.20989
7.08699	0.11812		7.08699	0.93185		7.08699	0.32308		7.08699	0.2245		7.08699	0.25622		7.08699	0.26821		7.08699	0.20582
7.11767	0.07856		7.11767	0.87822		7.11767	0.3085		7.11767	0.19636		7.11767	0.24379		7.11767	0.24917		7.11767	0.19957
7.14835	0.05427		7.14835	0.81376		7.14835	0.29026		7.14835	0.16833		7.14835	0.22871		7.14835	0.22783		7.14835	0.19089
7.17903	0.066		7.17903	0.73823		7.17903	0.26929		7.17903	0.1434		7.17903	0.21158		7.17903	0.20421		7.17903	0.17969
7.20971	0.09516		7.20971	0.65239		7.20971	0.24681		7.20971	0.12661		7.20971	0.19325		7.20971	0.17845		7.20971	0.166
7.24039	0.12191		7.24039	0.5586		7.24039	0.22424		7.24039	0.12365		7.24039	0.17478		7.24039	0.1509		7.24039	0.15005
7.27107	0.1398		7.27107	0.46199		7.27107	0.20316		7.27107	0.1362		7.27107	0.15731		7.27107	0.12205		7.27107	0.13217
7.30175	0.14671		7.30175	0.373		7.30175	0.18505		7.30175	0.15995		7.30175	0.14194		7.30175	0.09261		7.30175	0.11287
7.33243	0.14247		7.33243	0.31205		7.33243	0.17104		7.33243	0.18905		7.33243	0.12946		7.33243	0.0636		7.33243	0.09273
7.36311	0.12827		7.36311	0.30694		7.36311	0.16163		7.36311	0.21907		7.36311	0.12015		7.36311	0.03725		7.36311	0.07241
7.39379	0.10662		7.39379	0.36408		7.39379	0.15645		7.39379	0.24716		7.39379	0.11361		7.39379	0.0231		7.39379	0.05264
7.42447	0.08171		7.42447	0.46017		7.42447	0.15454		7.42447	0.27145		7.42447	0.1089		7.42447	0.03568		7.42447	0.03431
7.45515	0.06111		7.45515	0.57238		7.45515	0.15475		7.45515	0.29074		7.45515	0.10484		7.45515	0.05739		7.45515	0.01922
7.48583	0.05694		7.48583	0.68769		7.48583	0.15627		7.48583	0.3043		7.48583	0.1004		7.48583	0.07897		7.48583	0.01379
7.51651	0.07142		7.51651	0.79888		7.51651	0.1589		7.51651	0.3118		7.51651	0.09487		7.51651	0.09871		7.51651	0.02133
7.54719	0.09246		7.54719	0.90166		7.54719	0.1631		7.54719	0.31321		7.54719	0.08794		7.54719	0.11625		7.54719	0.03136
7.57787	0.11166		7.57787	0.99331		7.57787	0.16978		7.57787	0.30883		7.57787	0.07967		7.57787	0.13159		7.57787	0.04038
7.60854	0.12561		7.60854	1.0722		7.60854	0.1799		7.60854	0.29918		7.60854	0.07042		7.60854	0.14494		7.60854	0.04793
7.63922	0.13319		7.63922	1.13746		7.63922	0.1941		7.63922	0.28503		7.63922	0.0608		7.63922	0.15659		7.63922	0.05425
7.6699	0.13461		7.6699	1.18879		7.6699	0.21238		7.6699	0.26735		7.6699	0.05167		7.6699	0.16683		7.6699	0.05973
7.70058	0.13106		7.70058	1.22634		7.70058	0.23405		7.70058	0.24728		7.70058	0.04411		7.70058	0.17591		7.70058	0.06485
7.73126	0.12442		7.73126	1.25053		7.73126	0.25797		7.73126	0.22614		7.73126	0.03935		7.73126	0.18395		7.73126	0.07
7.76194	0.11693		7.76194	1.26196		7.76194	0.28279		7.76194	0.20537		7.76194	0.03829		7.76194	0.19093		7.76194	0.07542
7.79262	0.11066		7.79262	1.26132		7.79262	0.30711		7.79262	0.1865		7.79262	0.04093		7.79262	0.19673		7.79262	0.08116
7.8233	0.10677		7.8233	1.24933		7.8233	0.32964		7.8233	0.17096		7.8233	0.04639		7.8233	0.20111		7.8233	0.08712
7.85398	0.10508		7.85398	1.22673		7.85398	0.34927		7.85398	0.15989		7.85398	0.05374		7.85398	0.20384		7.85398	0.0931
7.88466	0.10428		7.88466	1.19426		7.88466	0.36515		7.88466	0.15368		7.88466	0.06238		7.88466	0.20466		7.88466	0.09889
7.91534	0.10275		7.91534	1.15277		7.91534	0.37668		7.91534	0.15182		7.91534	0.07191		7.91534	0.20342		7.91534	0.10429
7.94602	0.09927		7.94602	1.10321		7.94602	0.38357		7.94602	0.15304		7.94602	0.082		7.94602	0.20005		7.94602	0.10921
7.9767	0.09342		7.9767	1.04674		7.9767	0.38584		7.9767	0.15572		7.9767	0.09225		7.9767	0.19464		7.9767	0.11361
8.00738	0.08569		8.00738	0.98476		8.00738	0.38378		8.00738	0.15834		8.00738	0.10218		8.00738	0.18741		8.00738	0.11758
8.03806	0.07749		8.03806	0.9189		8.03806	0.37799		8.03806	0.15974		8.03806	0.11123		8.03806	0.17875		8.03806	0.12126
8.06874	0.0709		8.06874	0.85103		8.06874	0.36928		8.06874	0.15916		8.06874	0.11881		8.06874	0.16921		8.06874	0.12487
8.09942	0.06795		8.09942	0.78317		8.09942	0.35867		8.09942	0.15621		8.09942	0.12437		8.09942	0.15943		8.09942	0.12862
8.1301	0.06932		8.1301	0.71739		8.1301	0.34727		8.1301	0.15083		8.1301	0.12743		8.1301	0.15016		8.1301	0.1327
8.16078	0.07373		8.16078	0.65555		8.16078	0.33618		8.16078	0.14323		8.16078	0.12762		8.16078	0.14212		8.16078	0.13723
8.19146	0.07895		8.19146	0.59915		8.19146	0.32638		8.19146	0.13383		8.19146	0.12475		8.19146	0.13594		8.19146	0.14228
8.22214	0.08302		8.22214	0.54902		8.22214	0.31858		8.22214	0.12316		8.22214	0.11876		8.22214	0.13197		8.22214	0.1478
8.25282	0.08479		8.25282	0.50517		8.25282	0.31318		8.25282	0.11183		8.25282	0.10977		8.25282	0.13023		8.25282	0.15368
8.2835	0.08396		8.2835	0.46678		8.2835	0.31018		8.2835	0.10041		8.2835	0.09805		8.2835	0.13037		8.2835	0.15973
8.31418	0.08098		8.31418	0.43243		8.31418	0.30929		8.31418	0.08936		8.31418	0.08403		8.31418	0.13178		8.31418	0.16575
8.34486	0.07686		8.34486	0.40045		8.34486	0.31002		8.34486	0.07902		8.34486	0.06827		8.34486	0.13372		8.34486	0.17152
8.37554	0.07299		8.37554	0.3694		8.37554	0.31183		8.37554	0.06962		8.37554	0.05146		8.37554	0.13546		8.37554	0.17681
8.40621	0.07058		8.40621	0.33848		8.40621	0.31426		8.40621	0.06157		8.40621	0.03459		8.40621	0.13633		8.40621	0.18143
8.43689	0.0701		8.43689	0.30786		8.43689	0.31695		8.43689	0.05589		8.43689	0.01984		8.43689	0.13579		8.43689	0.18521
8.46757	0.07092		8.46757	0.27879		8.46757	0.3197		8.46757	0.05453		8.46757	0.01558		8.46757	0.13342		8.46757	0.18801
8.49825	0.07173		8.49825	0.25359		8.49825	0.32242		8.49825	0.05971		8.49825	0.02588		8.49825	0.12889		8.49825	0.18971
8.52893	0.07111		8.52893	0.23525		8.52893	0.32504		8.52893	0.07218		8.52893	0.03931		8.52893	0.12198		8.52893	0.1902
8.55961	0.06808		8.55961	0.22627		8.55961	0.3275		8.55961	0.09087		8.55961	0.05207		8.55961	0.11259		8.55961	0.1894
8.59029	0.06237		8.59029	0.22713		8.59029	0.32964		8.59029	0.11421		8.59029	0.0633		8.59029	0.10074		8.59029	0.18721
8.62097	0.05469		8.62097	0.23562		8.62097	0.3312		8.62097	0.14076		8.62097	0.07274		8.62097	0.08662		8.62097	0.18353
8.65165	0.04721		8.65165	0.24773		8.65165	0.33179		8.65165	0.16927		8.65165	0.08034		8.65165	0.07077		8.65165	0.17827
8.68233	0.04398		8.68233	0.25922		8.68233	0.33092		8.68233	0.19859		8.68233	0.08622		8.68233	0.05443		8.68233	0.17131
8.71301	0.04872		8.71301	0.26656		8.71301	0.32807		8.71301	0.22768		8.71301	0.09055		8.71301	0.04092		8.71301	0.16256
8.74369	0.06045		8.74369	0.26726		8.74369	0.32271		8.74369	0.25553		8.74369	0.09361		8.74369	0.03779		8.74369	0.15196
8.77437	0.07534		8.77437	0.25988		8.77437	0.31436		8.77437	0.28128		8.77437	0.09571		8.77437	0.04944		8.77437	0.13949
8.80505	0.09017		8.80505	0.24408		8.80505	0.30267		8.80505	0.30419		8.80505	0.09718		8.80505	0.06965		8.80505	0.12521
8.83573	0.10283		8.83573	0.22074		8.83573	0.28743		8.83573	0.3237		8.83573	0.09836		8.83573	0.09304		8.83573	0.10929
8.86641	0.11191		8.86641	0.19239		8.86641	0.26861		8.86641	0.3394		8.86641	0.09954		8.86641	0.11722		8.86641	0.09204
8.89709	0.11655		8.89709	0.16431		8.89709	0.24638		8.89709	0.3511		8.89709	0.10096		8.89709	0.14092		8.89709	0.074
8.92777	0.11635		8.92777	0.14609		8.92777	0.2211		8.92777	0.35876		8.92777	0.10277		8.92777	0.16333		8.92777	0.05618
8.95845	0.11137		8.95845	0.14962		8.95845	0.19336		8.95845	0.3625		8.95845	0.105		8.95845	0.18384		8.95845	0.04073
8.98913	0.10211		8.98913	0.17816		8.98913	0.16396		8.98913	0.36253		8.98913	0.10758		8.98913	0.20206		8.98913	0.03264
9.01981	0.08956		9.01981	0.2237		9.01981	0.13399		9.01981	0.35912		9.01981	0.11034		9.01981	0.21776		9.01981	0.03709
9.05049	0.07521		9.05049	0.27723		9.05049	0.10494		9.05049	0.35255		9.05049	0.11308		9.05049	0.23091		9.05049	0.05018
9.08117	0.06129		9.08117	0.33286		9.08117	0.0792		9.08117	0.34306		9.08117	0.1156		9.08117	0.24167		9.08117	0.06607
9.11185	0.05101		9.11185	0.38697		9.11185	0.06087		9.11185	0.33086		9.11185	0.11772		9.11185	0.25037		9.11185	0.08228
9.14253	0.04768		9.14253	0.43734		9.14253	0.05534		9.14253	0.31605		9.14253	0.11939		9.14253	0.25748		9.14253	0.098
9.17321	0.05156		9.17321	0.48264		9.17321	0.06261		9.17321	0.29869		9.17321	0.12063		9.17321	0.26352		9.17321	0.11314
9.20388	0.05909		9.20388	0.52222		9.20388	0.07581		9.20388	0.27881		9.20388	0.12158		9.20388	0.26904		9.20388	0.12801
9.23456	0.06661		9.23456	0.556		9.23456	0.08941		9.23456	0.25644		9.23456	0.12247		9.23456	0.27446		9.23456	0.14314
9.26524	0.07195		9.26524	0.58429		9.26524	0.10087		9.26524	0.23167		9.26524	0.12357		9.26524	0.28004		9.26524	0.15913
9.29592	0.07405		9.29592	0.60768		9.29592	0.10931		9.29592	0.20465		9.29592	0.12509		9.29592	0.28582		9.29592	0.17651
9.3266	0.07259		9.3266	0.62687		9.3266	0.11478		9.3266	0.17567		9.3266	0.12716		9.3266	0.29162		9.3266	0.19556
9.35728	0.06769		9.35728	0.64248		9.35728	0.11799		9.35728	0.14511		9.35728	0.12968		9.35728	0.29704		9.35728	0.21626
9.38796	0.05985		9.38796	0.6549		9.38796	0.12022		9.38796	0.11349		9.38796	0.13239		9.38796	0.30162		9.38796	0.23825
9.41864	0.04983		9.41864	0.66426		9.41864	0.12323		9.41864	0.08139		9.41864	0.13485		9.41864	0.30482		9.41864	0.26087
9.44932	0.03868		9.44932	0.67032		9.44932	0.12884		9.44932	0.04949		9.44932	0.13653		9.44932	0.30618		9.44932	0.28329
9.48	0.02784		9.48	0.67261		9.48	0.13841		9.48	0.01849		9.48	0.13689		9.48	0.30534		9.48	0.30457
9.51068	0.0198		9.51068	0.67047		9.51068	0.15241		9.51068	0.01135		9.51068	0.13543		9.51068	0.30209		9.51068	0.32379
9.54136	0.01822		9.54136	0.66326		9.54136	0.17039		9.54136	0.03878		9.54136	0.13183		9.54136	0.29641		9.54136	0.34009
9.57204	0.02267		9.57204	0.65044		9.57204	0.19133		9.57204	0.06387		9.57204	0.12596		9.57204	0.28845		9.57204	0.35278
9.60272	0.02867		9.60272	0.63177		9.60272	0.21409		9.60272	0.08627		9.60272	0.11793		9.60272	0.27852		9.60272	0.36134
9.6334	0.03378		9.6334	0.60733		9.6334	0.23769		9.6334	0.10594		9.6334	0.10822		9.6334	0.26706		9.6334	0.36551
9.66408	0.03719		9.66408	0.57763		9.66408	0.26141		9.66408	0.12303		9.66408	0.09779		9.66408	0.25461		9.66408	0.36526
9.69476	0.03873		9.69476	0.54355		9.69476	0.28489		9.69476	0.1379		9.69476	0.08816		9.69476	0.24174		9.69476	0.36081
9.72544	0.03852		9.72544	0.50638		9.72544	0.30807		9.72544	0.15106		9.72544	0.08152		9.72544	0.22902		9.72544	0.35262
9.75612	0.0368		9.75612	0.46767		9.75612	0.33115		9.75612	0.1631		9.75612	0.08019		9.75612	0.21692		9.75612	0.34135
9.7868	0.03389		9.7868	0.42916		9.7868	0.35451		9.7868	0.17462		9.7868	0.08525		9.7868	0.20578		9.7868	0.32777
9.81748	0.03009		9.81748	0.39254		9.81748	0.37857		9.81748	0.18609		9.81748	0.09578		9.81748	0.19579		9.81748	0.31273
9.84816	0.02575		9.84816	0.35926		9.84816	0.40363		9.84816	0.1978		9.84816	0.10967		9.84816	0.18694		9.84816	0.29703
9.87884	0.02134		9.87884	0.33026		9.87884	0.42976		9.87884	0.2098		9.87884	0.12483		9.87884	0.17907		9.87884	0.28134
9.90952	0.01785		9.90952	0.30579		9.90952	0.45672		9.90952	0.22192		9.90952	0.13968		9.90952	0.17193		9.90952	0.26611
9.9402	0.01705		9.9402	0.28527		9.9402	0.48396		9.9402	0.2338		9.9402	0.15306		9.9402	0.16524		9.9402	0.25153
9.97088	0.02015		9.97088	0.26754		9.97088	0.51062		9.97088	0.24495		9.97088	0.16422		9.97088	0.15876		9.97088	0.23754

## Sheet: Figure 3i
Pt-0.1			Fitting
Radial distance	FT[x(k)*k2]		Radial distance	FT[x(k)*k2]
0	0.03629		0	0.07995
0.03068	0.0494		0.03068	0.08207
0.06136	0.07426		0.06136	0.08768
0.09204	0.09862		0.09204	0.095
0.12272	0.11815		0.12272	0.10217
0.1534	0.13069		0.1534	0.10769
0.18408	0.13504		0.18408	0.11063
0.21476	0.13077		0.21476	0.11055
0.24544	0.11814		0.24544	0.10759
0.27612	0.09824		0.27612	0.10241
0.3068	0.07343		0.3068	0.09625
0.33748	0.04937		0.33748	0.09093
0.36816	0.04198		0.36816	0.08844
0.39884	0.06151		0.39884	0.09017
0.42951	0.09062		0.42951	0.09608
0.46019	0.11871		0.46019	0.1047
0.49087	0.14141		0.49087	0.11404
0.52155	0.1562		0.52155	0.12225
0.55223	0.16144		0.55223	0.12794
0.58291	0.15631		0.58291	0.13028
0.61359	0.14095		0.61359	0.129
0.64427	0.11688		0.64427	0.12447
0.67495	0.08869		0.67495	0.11775
0.70563	0.06974		0.70563	0.11071
0.73631	0.08274		0.73631	0.10584
0.76699	0.12353		0.76699	0.10559
0.79767	0.17429		0.79767	0.1111
0.82835	0.22603		0.82835	0.12142
0.85903	0.27384		0.85903	0.13424
0.88971	0.31429		0.88971	0.14707
0.92039	0.34481		0.92039	0.15792
0.95107	0.36365		0.95107	0.16561
0.98175	0.37006		0.98175	0.16985
1.01243	0.36448		1.01243	0.1714
1.04311	0.34885		1.04311	0.17222
1.07379	0.32701		1.07379	0.17533
1.10447	0.30519		1.10447	0.1841
1.13515	0.29169		1.13515	0.20089
1.16583	0.29464		1.16583	0.22593
1.1965	0.31736		1.1965	0.25747
1.22718	0.3563		1.22718	0.29278
1.25786	0.4041		1.25786	0.32907
1.28854	0.45339		1.28854	0.36401
1.31922	0.49847		1.31922	0.39608
1.3499	0.5356		1.3499	0.4248
1.38058	0.56311		1.38058	0.45103
1.41126	0.58154		1.41126	0.47705
1.44194	0.59388		1.44194	0.5065
1.47262	0.60559		1.47262	0.54382
1.5033	0.62412		1.5033	0.59318
1.53398	0.6573		1.53398	0.65733
1.56466	0.71086		1.56466	0.7368
1.59534	0.78633		1.59534	0.8299
1.62602	0.88093		1.62602	0.93329
1.6567	0.98895		1.6567	1.04259
1.68738	1.10344		1.68738	1.15296
1.71806	1.21736		1.71806	1.25947
1.74874	1.32415		1.74874	1.35737
1.77942	1.41808		1.77942	1.44231
1.8101	1.49435		1.8101	1.51048
1.84078	1.54922		1.84078	1.55877
1.87146	1.58009		1.87146	1.58487
1.90214	1.58547		1.90214	1.58737
1.93282	1.56504		1.93282	1.56575
1.9635	1.51954		1.9635	1.52044
1.99418	1.45072		1.99418	1.45273
2.02485	1.36121		2.02485	1.36476
2.05553	1.25435		2.05553	1.25936
2.08621	1.13404		2.08621	1.13995
2.11689	1.00449		2.11689	1.01036
2.14757	0.87008		2.14757	0.87465
2.17825	0.73509		2.17825	0.73697
2.20893	0.60359		2.20893	0.60132
2.23961	0.47921		2.23961	0.47146
2.27029	0.36502		2.27029	0.35069
2.30097	0.26347		2.30097	0.24178
2.33165	0.17628		2.33165	0.14691
2.36233	0.10449		2.36233	0.06791
2.39301	0.04876		2.39301	0.01505
2.42369	0.01406		2.42369	0.04825
2.45437	0.02622		2.45437	0.08043
2.48505	0.04068		2.48505	0.09972
2.51573	0.04617		2.51573	0.1076
2.54641	0.04452		2.54641	0.10651
2.57709	0.03877		2.57709	0.09943
2.60777	0.03306		2.60777	0.08984
2.63845	0.03217		2.63845	0.08153
2.66913	0.03748		2.66913	0.07769
2.69981	0.0456		2.69981	0.0793
2.73049	0.05313		2.73049	0.08449
2.76117	0.05814		2.76117	0.09031
2.79184	0.05977		2.79184	0.09434
2.82252	0.05786		2.82252	0.09515
2.8532	0.05271		2.8532	0.0922
2.88388	0.04509		2.88388	0.08566
2.91456	0.03627		2.91456	0.07633
2.94524	0.02847		2.94524	0.06554
2.97592	0.02522		2.97592	0.05531
3.0066	0.02882		3.0066	0.04821
3.03728	0.03694		3.03728	0.04645
3.06796	0.04656		3.06796	0.04977
3.09864	0.05629		3.09864	0.05558
3.12932	0.06578		3.12932	0.06127
3.16	0.07518		3.16	0.06515
3.19068	0.08479		3.19068	0.06637
3.22136	0.09492		3.22136	0.06466
3.25204	0.10568		3.25204	0.06019
3.28272	0.1169		3.28272	0.05347
3.3134	0.12818		3.3134	0.04537
3.34408	0.13896		3.34408	0.03715
3.37476	0.1486		3.37476	0.03064
3.40544	0.15646		3.40544	0.0279
3.43612	0.16201		3.43612	0.02954
3.4668	0.16487		3.4668	0.03372
3.49748	0.16481		3.49748	0.03818
3.52816	0.16181		3.52816	0.04153
3.55884	0.15603		3.55884	0.04307
3.58952	0.14783		3.58952	0.04258
3.62019	0.13771		3.62019	0.04015
3.65087	0.12636		3.65087	0.03614
3.68155	0.11456		3.68155	0.03113
3.71223	0.1032		3.71223	0.02599
3.74291	0.09316		3.74291	0.0219
3.77359	0.08523		3.77359	0.02017
3.80427	0.07987		3.80427	0.02116
3.83495	0.07707		3.83495	0.02379
3.86563	0.0763		3.86563	0.02666
3.89631	0.07675		3.89631	0.02884
3.92699	0.0776		3.92699	0.02983
3.95767	0.07822		3.95767	0.02947
3.98835	0.07819		3.98835	0.0278
4.01903	0.07734		4.01903	0.02506
4.04971	0.07565		4.04971	0.02162
4.08039	0.07327		4.08039	0.01805
4.11107	0.07039		4.11107	0.01512
4.14175	0.06726		4.14175	0.0137
4.17243	0.06414		4.17243	0.0141
4.20311	0.06125		4.20311	0.01568
4.23379	0.05874		4.23379	0.01748
4.26447	0.05668		4.26447	0.01884
4.29515	0.05505		4.29515	0.01942
4.32583	0.05375		4.32583	0.01908
4.35651	0.05265		4.35651	0.01785
4.38719	0.05159		4.38719	0.01589
4.41786	0.05044		4.41786	0.01345
4.44854	0.04909		4.44854	0.01091
4.47922	0.04748		4.47922	0.00883
4.5099	0.04556		4.5099	0.0079
4.54058	0.04332		4.54058	0.00837
4.57126	0.04076		4.57126	0.00965
4.60194	0.03791		4.60194	0.011
4.63262	0.0348		4.63262	0.01197
4.6633	0.03153		4.6633	0.01236
4.69398	0.02827		4.69398	0.0121
4.72466	0.02529		4.72466	0.01123
4.75534	0.02309		4.75534	0.00984
4.78602	0.02226		4.78602	0.00811
4.8167	0.02323		4.8167	0.00628
4.84738	0.02594		4.84738	0.00478
4.87806	0.02988		4.87806	0.00418
4.90874	0.03442		4.90874	0.00471
4.93942	0.03902		4.93942	0.00577
4.9701	0.04324		4.9701	0.0068
5.00078	0.04673		5.00078	0.00752
5.03146	0.04922		5.03146	0.00782
5.06214	0.0505		5.06214	0.00768
5.09282	0.05045		5.09282	0.00712
5.1235	0.04904		5.1235	0.00622
5.15418	0.04634		5.15418	0.00509
5.18486	0.04251		5.18486	0.00389
5.21553	0.03789		5.21553	0.00286
5.24621	0.03299		5.24621	0.0024
5.27689	0.02857		5.27689	0.00273
5.30757	0.02572		5.30757	0.00343
5.33825	0.0254		5.33825	0.00412
5.36893	0.02769		5.36893	0.0046
5.39961	0.03171		5.39961	0.00483
5.43029	0.03636		5.43029	0.00479
5.46097	0.04081		5.46097	0.00449
5.49165	0.04456		5.49165	0.00397
5.52233	0.04727		5.52233	0.00329
5.55301	0.04878		5.55301	0.00252
5.58369	0.04902		5.58369	0.00171
5.61437	0.04803		5.61437	0.000985881
5.64505	0.0459		5.64505	0.000628525
5.67573	0.04277		5.67573	0.000920372
5.70641	0.03886		5.70641	0.00135
5.73709	0.03437		5.73709	0.00169
5.76777	0.02956		5.76777	0.0019
5.79845	0.0247		5.79845	0.00195
5.82913	0.02008		5.82913	0.00188
5.85981	0.01605		5.85981	0.0017
5.89049	0.01303		5.89049	0.00143
5.92117	0.01142		5.92117	0.00111
5.95185	0.01127		5.95185	0.000765409
5.98253	0.01205		5.98253	0.000435489
6.0132	0.01309		6.0132	0.000236399
6.04388	0.01395		6.04388	0.000378745
6.07456	0.01435		6.07456	0.000618475
6.10524	0.0142		6.10524	0.000834958
6.13592	0.01346		6.13592	0.00101
6.1666	0.01224		6.1666	0.00114
6.19728	0.01076		6.19728	0.00124
6.22796	0.00953		6.22796	0.00129
6.25864	0.00937		6.25864	0.00131
6.28932	0.01088		6.28932	0.00131
6.32	0.01384		6.32	0.00129
6.35068	0.01761		6.35068	0.00125
6.38136	0.0217		6.38136	0.0012
6.41204	0.02574		6.41204	0.00115
6.44272	0.02947		6.44272	0.00111
6.4734	0.03268		6.4734	0.00108
6.50408	0.03518		6.50408	0.00106
6.53476	0.03687		6.53476	0.00104
6.56544	0.03768		6.56544	0.00104
6.59612	0.0376		6.59612	0.00104
6.6268	0.0367		6.6268	0.00106
6.65748	0.03511		6.65748	0.00107
6.68816	0.03308		6.68816	0.00109
6.71884	0.03089		6.71884	0.00111
6.74952	0.02895		6.74952	0.00113
6.7802	0.02765		6.7802	0.00113
6.81087	0.02731		6.81087	0.0011
6.84155	0.02797		6.84155	0.00105
6.87223	0.02945		6.87223	0.000950353
6.90291	0.03135		6.90291	0.000815813
6.93359	0.03328		6.93359	0.000645933
6.96427	0.03491		6.96427	0.000456279
6.99495	0.03598		6.99495	0.000300027
7.02563	0.03632		7.02563	0.000320202
7.05631	0.03587		7.05631	0.000511719
7.08699	0.03459		7.08699	0.00074414
7.11767	0.03256		7.11767	0.000966799
7.14835	0.02986		7.14835	0.00116
7.17903	0.02667		7.17903	0.00131
7.20971	0.02318		7.20971	0.00141
7.24039	0.01965		7.24039	0.00146
7.27107	0.01639		7.27107	0.00147
7.30175	0.01379		7.30175	0.00145
7.33243	0.01217		7.33243	0.00143
7.36311	0.01166		7.36311	0.00143
7.39379	0.01197		7.39379	0.00146
7.42447	0.0126		7.42447	0.00153
7.45515	0.01313		7.45515	0.00162
7.48583	0.01337		7.48583	0.00171
7.51651	0.01328		7.51651	0.00178
7.54719	0.01301		7.54719	0.00182
7.57787	0.01288		7.57787	0.0018
7.60854	0.01332		7.60854	0.00173
7.63922	0.01466		7.63922	0.0016
7.6699	0.01697		7.6699	0.00143
7.70058	0.02003		7.70058	0.00123
7.73126	0.02353		7.73126	0.00102
7.76194	0.02718		7.76194	0.000842536
7.79262	0.03071		7.79262	0.000735453
7.8233	0.0339		7.8233	0.000728223
7.85398	0.03659		7.85398	0.000797971
7.88466	0.03864		7.88466	0.000893994
7.91534	0.03997		7.91534	0.000977266
7.94602	0.04055		7.94602	0.00103
7.9767	0.04039		7.9767	0.00104
8.00738	0.03954		8.00738	0.00102
8.03806	0.03811		8.03806	0.000984429
8.06874	0.03625		8.06874	0.000949775
8.09942	0.03415		8.09942	0.000939019
8.1301	0.03203		8.1301	0.000964649
8.16078	0.0301		8.16078	0.00102
8.19146	0.02857		8.19146	0.0011
8.22214	0.02757		8.22214	0.00117
8.25282	0.02711		8.25282	0.00122
8.2835	0.02713		8.2835	0.00123
8.31418	0.02748		8.31418	0.0012
8.34486	0.02799		8.34486	0.00112
8.37554	0.02853		8.37554	0.000999244
8.40621	0.029		8.40621	0.000842529
8.43689	0.02937		8.43689	0.000658026
8.46757	0.02966		8.46757	0.00045661
8.49825	0.02992		8.49825	0.00025002
8.52893	0.03021		8.52893	4.99549e-05
8.55961	0.03058		8.55961	0.000133414
8.59029	0.03105		8.59029	0.000290726
8.62097	0.0316		8.62097	0.000415736
8.65165	0.03216		8.65165	0.000504593
8.68233	0.03266		8.68233	0.000556223
8.71301	0.03298		8.71301	0.000572186
8.74369	0.03301		8.74369	0.000556338
8.77437	0.03267		8.77437	0.000514335
8.80505	0.03188		8.80505	0.000453032
8.83573	0.03059		8.83573	0.000379877
8.86641	0.02878		8.86641	0.000302482
8.89709	0.02646		8.89709	0.00022873
8.92777	0.02366		8.92777	0.000168378
8.95845	0.02046		8.95845	0.000136262
8.98913	0.01693		8.98913	0.000144748
9.01981	0.01318		9.01981	0.000183706
9.05049	0.00932		9.05049	0.000236517
9.08117	0.00547		9.08117	0.000294909
9.11185	0.00177		9.11185	0.000354951
9.14253	0.00165		9.14253	0.000413634
9.17321	0.00468		9.17321	0.000467931
9.20388	0.00722		9.20388	0.000514877
9.23456	0.00917		9.23456	0.000551954
9.26524	0.01049		9.26524	0.000577481
9.29592	0.01114		9.29592	0.000590903
9.3266	0.01116		9.3266	0.000592915
9.35728	0.01065		9.35728	0.000585423
9.38796	0.00979		9.38796	0.000571345
9.41864	0.00895		9.41864	0.000554259
9.44932	0.00867		9.44932	0.000537929
9.48	0.00944		9.48	0.000525784
9.51068	0.01131		9.51068	0.000520443
9.54136	0.0139		9.54136	0.000523444
9.57204	0.01684		9.57204	0.000535224
9.60272	0.01983		9.60272	0.000555271
9.6334	0.02267		9.6334	0.000582291
9.66408	0.02526		9.66408	0.000614285
9.69476	0.02755		9.69476	0.000648605
9.72544	0.02958		9.72544	0.000682066
9.75612	0.03145		9.75612	0.000711214
9.7868	0.03332		9.7868	0.000732716
9.81748	0.03535		9.81748	0.000743839
9.84816	0.03772		9.84816	0.000742951
9.87884	0.04051		9.87884	0.000729989
9.90952	0.04373		9.90952	0.000706835
9.9402	0.04729		9.9402	0.000677511
9.97088	0.051		9.97088	0.00064798

## Sheet: Figure 3j-Pt-0.1
k
0	2	2.03	2.06	2.09	2.12	2.15	2.18	2.21	2.24	2.27	2.3	2.33	2.36	2.39	2.42	2.45	2.48	2.51	2.54	2.57	2.6	2.63	2.66	2.69	2.72	2.75	2.78	2.81	2.84	2.87	2.9	2.93	2.96	2.99	3.02	3.05	3.08	3.11	3.14	3.17	3.2	3.23	3.26	3.29	3.32	3.35	3.38	3.41	3.44
0.03	0.00242	0.00242	0.00242	0.00242	0.00242	0.00242	0.00242	0.00243	0.00243	0.00243	0.00243	0.00243	0.00243	0.00243	0.00243	0.00243	0.00243	0.00243	0.00243	0.00243	0.00243	0.00243	0.00243	0.00243	0.00243	0.00243	0.00243	0.00243	0.00243	0.00243	0.00243	0.00243	0.00243	0.00243	0.00243	0.00244	0.00244	0.00244	0.00244	0.00244	0.00244	0.00244	0.00244	0.00244	0.00244	0.00244	0.00244	0.00244	0.00244
0.06	0.00436	0.00436	0.00436	0.00436	0.00436	0.00436	0.00437	0.00437	0.00437	0.00437	0.00437	0.00438	0.00438	0.00438	0.00438	0.00438	0.00438	0.00439	0.00439	0.00439	0.00439	0.00439	0.0044	0.0044	0.0044	0.0044	0.0044	0.0044	0.00441	0.00441	0.00441	0.00441	0.00441	0.00442	0.00442	0.00442	0.00442	0.00442	0.00442	0.00443	0.00443	0.00443	0.00443	0.00443	0.00443	0.00444	0.00444	0.00444	0.00444
0.09	0.00619	0.00619	0.0062	0.0062	0.00621	0.00621	0.00622	0.00622	0.00623	0.00623	0.00624	0.00624	0.00625	0.00625	0.00626	0.00626	0.00627	0.00627	0.00628	0.00628	0.00629	0.00629	0.0063	0.0063	0.0063	0.00631	0.00631	0.00632	0.00632	0.00633	0.00633	0.00634	0.00634	0.00635	0.00635	0.00635	0.00636	0.00636	0.00637	0.00637	0.00638	0.00638	0.00639	0.00639	0.00639	0.0064	0.0064	0.00641	0.00641
0.12	0.00726	0.00727	0.00728	0.00729	0.00729	0.0073	0.00731	0.00732	0.00733	0.00734	0.00735	0.00736	0.00737	0.00738	0.00739	0.0074	0.00741	0.00741	0.00742	0.00743	0.00744	0.00745	0.00746	0.00747	0.00748	0.00749	0.0075	0.0075	0.00751	0.00752	0.00753	0.00754	0.00755	0.00756	0.00757	0.00758	0.00758	0.00759	0.0076	0.00761	0.00762	0.00763	0.00764	0.00764	0.00765	0.00766	0.00767	0.00768	0.00769
0.15	0.00706	0.00708	0.00709	0.0071	0.00712	0.00713	0.00715	0.00716	0.00718	0.00719	0.0072	0.00722	0.00723	0.00725	0.00726	0.00727	0.00729	0.0073	0.00731	0.00733	0.00734	0.00736	0.00737	0.00738	0.0074	0.00741	0.00743	0.00744	0.00745	0.00747	0.00748	0.00749	0.00751	0.00752	0.00753	0.00755	0.00756	0.00758	0.00759	0.0076	0.00762	0.00763	0.00764	0.00766	0.00767	0.00768	0.0077	0.00771	0.00772
0.18	0.00553	0.00555	0.00556	0.00558	0.0056	0.00561	0.00563	0.00565	0.00566	0.00568	0.00569	0.00571	0.00573	0.00574	0.00576	0.00578	0.0058	0.00581	0.00583	0.00585	0.00586	0.00588	0.0059	0.00591	0.00593	0.00595	0.00596	0.00598	0.006	0.00602	0.00603	0.00605	0.00607	0.00609	0.0061	0.00612	0.00614	0.00616	0.00617	0.00619	0.00621	0.00623	0.00624	0.00626	0.00628	0.0063	0.00631	0.00633	0.00635
0.21	0.00307	0.00308	0.00309	0.00311	0.00312	0.00313	0.00315	0.00316	0.00317	0.00319	0.0032	0.00321	0.00323	0.00324	0.00326	0.00327	0.00329	0.0033	0.00332	0.00333	0.00335	0.00336	0.00338	0.00339	0.00341	0.00343	0.00344	0.00346	0.00348	0.0035	0.00351	0.00353	0.00355	0.00357	0.00358	0.0036	0.00362	0.00364	0.00366	0.00368	0.0037	0.00372	0.00374	0.00376	0.00378	0.0038	0.00382	0.00384	0.00386
0.24	0.000843072	0.000822195	0.000801524	0.000781098	0.000760959	0.000741153	0.000721731	0.00070275	0.000684271	0.000666364	0.000649101	0.000632564	0.00061684	0.000602022	0.000588208	0.000575503	0.000564014	0.000553848	0.000545113	0.000537914	0.000532346	0.000528496	0.000526437	0.000526225	0.000527898	0.000531472	0.000536946	0.000544295	0.000553478	0.000564441	0.000577114	0.000591419	0.000607271	0.000624584	0.000643269	0.000663239	0.000684409	0.000706697	0.000730028	0.000754331	0.000779537	0.000805588	0.000832425	0.000859997	0.000888258	0.000917165	0.000946677	0.000976761	0.00101
0.27	0.00238	0.00236	0.00235	0.00234	0.00232	0.00231	0.0023	0.00228	0.00227	0.00226	0.00224	0.00223	0.00222	0.00221	0.0022	0.00218	0.00217	0.00216	0.00215	0.00214	0.00213	0.00212	0.00211	0.0021	0.00209	0.00208	0.00207	0.00206	0.00205	0.00205	0.00204	0.00203	0.00202	0.00202	0.00201	0.00201	0.002	0.002	0.002	0.002	0.00199	0.00199	0.00199	0.00199	0.00199	0.00199	0.00199	0.002	0.002
0.3	0.00388	0.00388	0.00387	0.00387	0.00387	0.00386	0.00386	0.00386	0.00385	0.00385	0.00385	0.00384	0.00384	0.00384	0.00384	0.00383	0.00383	0.00383	0.00383	0.00382	0.00382	0.00382	0.00382	0.00382	0.00381	0.00381	0.00381	0.00381	0.00381	0.00381	0.00381	0.00381	0.00381	0.00381	0.00381	0.00381	0.00381	0.00381	0.00381	0.00381	0.00381	0.00381	0.00382	0.00382	0.00382	0.00382	0.00383	0.00383	0.00383
0.33	0.00457	0.00457	0.00457	0.00457	0.00457	0.00457	0.00457	0.00457	0.00457	0.00457	0.00457	0.00457	0.00457	0.00457	0.00457	0.00457	0.00457	0.00457	0.00457	0.00457	0.00457	0.00457	0.00457	0.00457	0.00458	0.00458	0.00458	0.00458	0.00458	0.00458	0.00458	0.00459	0.00459	0.00459	0.00459	0.00459	0.0046	0.0046	0.0046	0.0046	0.00461	0.00461	0.00461	0.00462	0.00462	0.00463	0.00463	0.00463	0.00464
0.36	0.0047	0.00469	0.00469	0.00469	0.00468	0.00468	0.00468	0.00467	0.00467	0.00467	0.00466	0.00466	0.00466	0.00465	0.00465	0.00465	0.00464	0.00464	0.00464	0.00463	0.00463	0.00463	0.00462	0.00462	0.00462	0.00461	0.00461	0.00461	0.0046	0.0046	0.0046	0.0046	0.00459	0.00459	0.00459	0.00459	0.00458	0.00458	0.00458	0.00458	0.00458	0.00458	0.00458	0.00457	0.00457	0.00457	0.00457	0.00457	0.00457
0.39	0.00465	0.00464	0.00463	0.00462	0.00461	0.0046	0.00459	0.00457	0.00456	0.00455	0.00454	0.00453	0.00452	0.00451	0.00449	0.00448	0.00447	0.00446	0.00445	0.00443	0.00442	0.00441	0.0044	0.00439	0.00437	0.00436	0.00435	0.00434	0.00432	0.00431	0.0043	0.00429	0.00428	0.00426	0.00425	0.00424	0.00423	0.00421	0.0042	0.00419	0.00418	0.00417	0.00415	0.00414	0.00413	0.00412	0.00411	0.0041	0.00409
0.42	0.00464	0.00463	0.00461	0.00459	0.00457	0.00456	0.00454	0.00452	0.0045	0.00448	0.00447	0.00445	0.00443	0.00441	0.00439	0.00437	0.00435	0.00433	0.00431	0.00429	0.00427	0.00425	0.00423	0.00421	0.00419	0.00417	0.00415	0.00413	0.0041	0.00408	0.00406	0.00404	0.00402	0.004	0.00397	0.00395	0.00393	0.00391	0.00389	0.00386	0.00384	0.00382	0.0038	0.00377	0.00375	0.00373	0.00371	0.00368	0.00366
0.45	0.00465	0.00463	0.0046	0.00458	0.00456	0.00454	0.00452	0.00449	0.00447	0.00445	0.00442	0.0044	0.00438	0.00435	0.00433	0.0043	0.00428	0.00426	0.00423	0.00421	0.00418	0.00416	0.00413	0.00411	0.00408	0.00406	0.00403	0.00401	0.00398	0.00395	0.00393	0.0039	0.00388	0.00385	0.00382	0.0038	0.00377	0.00374	0.00372	0.00369	0.00366	0.00364	0.00361	0.00358	0.00355	0.00353	0.0035	0.00347	0.00345
0.48	0.00455	0.00452	0.00449	0.00446	0.00443	0.0044	0.00437	0.00435	0.00432	0.00429	0.00426	0.00423	0.0042	0.00417	0.00414	0.00411	0.00409	0.00406	0.00403	0.004	0.00397	0.00394	0.00391	0.00389	0.00386	0.00383	0.0038	0.00377	0.00374	0.00372	0.00369	0.00366	0.00363	0.00361	0.00358	0.00355	0.00353	0.0035	0.00347	0.00345	0.00342	0.00339	0.00337	0.00334	0.00331	0.00329	0.00326	0.00324	0.00321
0.51	0.0043	0.00426	0.00422	0.00417	0.00413	0.00409	0.00405	0.00401	0.00396	0.00392	0.00388	0.00384	0.0038	0.00376	0.00372	0.00368	0.00364	0.0036	0.00356	0.00352	0.00348	0.00345	0.00341	0.00337	0.00334	0.0033	0.00327	0.00323	0.0032	0.00317	0.00313	0.0031	0.00307	0.00304	0.00301	0.00298	0.00295	0.00292	0.0029	0.00287	0.00284	0.00282	0.00279	0.00277	0.00275	0.00273	0.0027	0.00268	0.00266
0.54	0.0041	0.00403	0.00396	0.0039	0.00383	0.00376	0.00369	0.00363	0.00356	0.00349	0.00342	0.00336	0.00329	0.00322	0.00316	0.00309	0.00303	0.00296	0.0029	0.00283	0.00277	0.00271	0.00265	0.00259	0.00253	0.00247	0.00241	0.00235	0.0023	0.00225	0.00219	0.00214	0.00209	0.00205	0.002	0.00196	0.00192	0.00188	0.00184	0.00181	0.00177	0.00174	0.00172	0.00169	0.00167	0.00165	0.00163	0.00162	0.00161
0.57	0.00443	0.00434	0.00424	0.00415	0.00405	0.00396	0.00386	0.00376	0.00367	0.00357	0.00347	0.00337	0.00327	0.00317	0.00307	0.00297	0.00287	0.00277	0.00267	0.00257	0.00247	0.00237	0.00227	0.00217	0.00207	0.00197	0.00187	0.00177	0.00167	0.00157	0.00147	0.00137	0.00127	0.00118	0.00108	0.000980198	0.000883291	0.000786906	0.000691096	0.000595923	0.000501479	0.000407909	0.000315497	0.000224942	0.000138647	7.1053e-05	8.77283e-05	0.000163624	0.000248738
0.6	0.00581	0.00571	0.00561	0.00551	0.0054	0.0053	0.0052	0.0051	0.00499	0.00489	0.00479	0.00469	0.00458	0.00448	0.00438	0.00428	0.00418	0.00408	0.00399	0.00389	0.0038	0.0037	0.00361	0.00352	0.00344	0.00335	0.00327	0.00319	0.00311	0.00304	0.00297	0.0029	0.00284	0.00278	0.00273	0.00268	0.00264	0.0026	0.00256	0.00253	0.00251	0.00249	0.00248	0.00247	0.00247	0.00248	0.00249	0.0025	0.00252
0.63	0.00827	0.00818	0.00809	0.008	0.00791	0.00782	0.00773	0.00764	0.00755	0.00746	0.00737	0.00728	0.0072	0.00711	0.00703	0.00695	0.00686	0.00678	0.00671	0.00663	0.00656	0.00649	0.00642	0.00635	0.00628	0.00622	0.00616	0.00611	0.00605	0.006	0.00596	0.00591	0.00587	0.00583	0.0058	0.00577	0.00574	0.00572	0.0057	0.00568	0.00567	0.00566	0.00566	0.00565	0.00565	0.00566	0.00567	0.00568	0.00569
0.66	0.01162	0.01155	0.01147	0.0114	0.01133	0.01126	0.01118	0.01111	0.01104	0.01097	0.0109	0.01083	0.01076	0.0107	0.01063	0.01057	0.0105	0.01044	0.01038	0.01033	0.01027	0.01021	0.01016	0.01011	0.01006	0.01002	0.00997	0.00993	0.00989	0.00986	0.00982	0.00979	0.00976	0.00973	0.00971	0.00969	0.00967	0.00965	0.00964	0.00963	0.00962	0.00962	0.00961	0.00961	0.00961	0.00962	0.00963	0.00963	0.00965
0.69	0.01568	0.01563	0.01558	0.01553	0.01548	0.01544	0.01539	0.01534	0.01529	0.01524	0.01519	0.01515	0.0151	0.01505	0.01501	0.01496	0.01492	0.01488	0.01484	0.0148	0.01476	0.01472	0.01468	0.01465	0.01462	0.01459	0.01456	0.01453	0.0145	0.01448	0.01446	0.01444	0.01442	0.0144	0.01438	0.01437	0.01436	0.01435	0.01434	0.01434	0.01434	0.01433	0.01433	0.01434	0.01434	0.01435	0.01435	0.01436	0.01437
0.72	0.02034	0.02032	0.0203	0.02029	0.02027	0.02025	0.02023	0.02021	0.02018	0.02016	0.02014	0.02012	0.0201	0.02008	0.02006	0.02004	0.02002	0.02	0.01998	0.01996	0.01994	0.01992	0.01991	0.01989	0.01988	0.01986	0.01985	0.01984	0.01983	0.01982	0.01981	0.0198	0.01979	0.01979	0.01978	0.01978	0.01978	0.01978	0.01978	0.01978	0.01978	0.01978	0.01979	0.0198	0.0198	0.01981	0.01982	0.01983	0.01984
0.75	0.02551	0.02553	0.02555	0.02557	0.02558	0.0256	0.02562	0.02563	0.02564	0.02566	0.02567	0.02568	0.02569	0.0257	0.02571	0.02572	0.02572	0.02573	0.02574	0.02575	0.02575	0.02576	0.02577	0.02577	0.02578	0.02579	0.0258	0.0258	0.02581	0.02582	0.02583	0.02583	0.02584	0.02585	0.02586	0.02587	0.02588	0.02589	0.0259	0.02591	0.02592	0.02593	0.02594	0.02595	0.02596	0.02598	0.02599	0.026	0.02601
0.78	0.03109	0.03116	0.03123	0.0313	0.03136	0.03142	0.03148	0.03154	0.03159	0.03165	0.0317	0.03175	0.0318	0.03184	0.03189	0.03194	0.03198	0.03202	0.03206	0.0321	0.03214	0.03218	0.03221	0.03225	0.03228	0.03232	0.03235	0.03238	0.03241	0.03244	0.03247	0.0325	0.03253	0.03255	0.03258	0.0326	0.03263	0.03265	0.03267	0.03269	0.03271	0.03273	0.03275	0.03277	0.03279	0.0328	0.03282	0.03283	0.03285
0.81	0.03701	0.03714	0.03726	0.03739	0.0375	0.03762	0.03773	0.03784	0.03795	0.03805	0.03815	0.03825	0.03835	0.03844	0.03854	0.03862	0.03871	0.0388	0.03888	0.03896	0.03904	0.03911	0.03918	0.03925	0.03932	0.03939	0.03945	0.03952	0.03958	0.03963	0.03969	0.03974	0.03979	0.03984	0.03989	0.03994	0.03998	0.04002	0.04006	0.0401	0.04013	0.04016	0.04019	0.04022	0.04024	0.04027	0.04029	0.0403	0.04032
0.84	0.04317	0.04336	0.04356	0.04374	0.04393	0.04411	0.04428	0.04446	0.04463	0.04479	0.04495	0.04511	0.04527	0.04542	0.04556	0.04571	0.04585	0.04598	0.04612	0.04624	0.04637	0.04649	0.04661	0.04673	0.04684	0.04694	0.04705	0.04715	0.04725	0.04734	0.04743	0.04752	0.0476	0.04768	0.04775	0.04782	0.04789	0.04796	0.04802	0.04807	0.04813	0.04817	0.04822	0.04826	0.0483	0.04833	0.04836	0.04838	0.0484
0.87	0.04946	0.04973	0.05	0.05027	0.05053	0.05079	0.05104	0.05128	0.05153	0.05176	0.052	0.05223	0.05245	0.05267	0.05288	0.05309	0.05329	0.05349	0.05369	0.05388	0.05406	0.05424	0.05441	0.05458	0.05475	0.05491	0.05506	0.05521	0.05535	0.05549	0.05562	0.05575	0.05587	0.05599	0.0561	0.05621	0.05631	0.0564	0.05649	0.05658	0.05666	0.05673	0.05679	0.05685	0.05691	0.05696	0.057	0.05703	0.05706
0.9	0.05576	0.05613	0.05649	0.05685	0.0572	0.05754	0.05788	0.05821	0.05854	0.05886	0.05918	0.05949	0.05979	0.06009	0.06038	0.06067	0.06095	0.06122	0.06149	0.06175	0.06201	0.06226	0.0625	0.06273	0.06296	0.06318	0.0634	0.06361	0.06381	0.064	0.06419	0.06437	0.06454	0.06471	0.06487	0.06502	0.06516	0.0653	0.06542	0.06554	0.06566	0.06576	0.06586	0.06595	0.06603	0.0661	0.06616	0.06621	0.06626
0.93	0.06198	0.06245	0.06291	0.06336	0.06381	0.06426	0.06469	0.06512	0.06555	0.06597	0.06638	0.06678	0.06718	0.06757	0.06795	0.06833	0.0687	0.06906	0.06941	0.06976	0.0701	0.07043	0.07075	0.07106	0.07137	0.07167	0.07195	0.07224	0.07251	0.07277	0.07302	0.07327	0.07351	0.07373	0.07395	0.07416	0.07435	0.07454	0.07472	0.07489	0.07505	0.0752	0.07533	0.07546	0.07558	0.07568	0.07578	0.07586	0.07593
0.96	0.06798	0.06856	0.06913	0.0697	0.07026	0.07081	0.07135	0.07189	0.07243	0.07295	0.07347	0.07398	0.07448	0.07497	0.07546	0.07594	0.07641	0.07687	0.07732	0.07776	0.0782	0.07862	0.07904	0.07945	0.07984	0.08023	0.08061	0.08097	0.08133	0.08167	0.08201	0.08233	0.08264	0.08294	0.08323	0.08351	0.08378	0.08403	0.08427	0.0845	0.08472	0.08493	0.08512	0.0853	0.08546	0.08561	0.08575	0.08588	0.08599
0.99	0.07366	0.07436	0.07505	0.07573	0.07641	0.07708	0.07774	0.0784	0.07905	0.07969	0.08032	0.08095	0.08157	0.08218	0.08278	0.08337	0.08395	0.08452	0.08509	0.08564	0.08618	0.08671	0.08724	0.08775	0.08825	0.08874	0.08921	0.08968	0.09013	0.09057	0.091	0.09142	0.09182	0.09221	0.09259	0.09295	0.0933	0.09364	0.09396	0.09426	0.09455	0.09483	0.09509	0.09534	0.09557	0.09578	0.09598	0.09616	0.09632
1.02	0.07892	0.07974	0.08055	0.08136	0.08216	0.08296	0.08375	0.08453	0.0853	0.08607	0.08683	0.08758	0.08832	0.08905	0.08978	0.09049	0.09119	0.09189	0.09257	0.09325	0.09391	0.09456	0.0952	0.09583	0.09644	0.09705	0.09764	0.09822	0.09878	0.09933	0.09987	0.10039	0.1009	0.10139	0.10187	0.10233	0.10278	0.10321	0.10362	0.10402	0.1044	0.10477	0.10511	0.10544	0.10575	0.10604	0.10631	0.10656	0.1068
1.05	0.08367	0.08462	0.08556	0.08649	0.08742	0.08835	0.08927	0.09018	0.09108	0.09198	0.09287	0.09375	0.09462	0.09548	0.09634	0.09718	0.09802	0.09884	0.09966	0.10046	0.10125	0.10203	0.1028	0.10355	0.1043	0.10503	0.10574	0.10644	0.10713	0.1078	0.10846	0.1091	0.10973	0.11034	0.11093	0.11151	0.11207	0.11261	0.11313	0.11363	0.11412	0.11458	0.11503	0.11545	0.11586	0.11624	0.1166	0.11694	0.11726
1.08	0.08785	0.08892	0.08999	0.09106	0.09212	0.09317	0.09422	0.09526	0.0963	0.09733	0.09835	0.09936	0.10037	0.10137	0.10236	0.10334	0.10431	0.10527	0.10622	0.10716	0.10809	0.10901	0.10991	0.1108	0.11168	0.11254	0.11339	0.11423	0.11505	0.11585	0.11664	0.11741	0.11817	0.11891	0.11963	0.12033	0.12101	0.12167	0.12232	0.12294	0.12354	0.12412	0.12468	0.12522	0.12574	0.12623	0.1267	0.12714	0.12756
1.11	0.09141	0.09261	0.0938	0.09499	0.09618	0.09736	0.09854	0.09971	0.10088	0.10205	0.1032	0.10435	0.1055	0.10663	0.10776	0.10888	0.10999	0.11109	0.11218	0.11326	0.11433	0.11538	0.11643	0.11746	0.11848	0.11948	0.12048	0.12145	0.12241	0.12336	0.12428	0.1252	0.12609	0.12697	0.12782	0.12866	0.12948	0.13027	0.13105	0.13181	0.13254	0.13325	0.13394	0.1346	0.13524	0.13585	0.13644	0.13701	0.13755
1.14	0.09433	0.09564	0.09695	0.09827	0.09958	0.10089	0.10219	0.10349	0.10479	0.10608	0.10737	0.10866	0.10994	0.11121	0.11247	0.11373	0.11498	0.11622	0.11745	0.11867	0.11988	0.12108	0.12227	0.12344	0.12461	0.12576	0.12689	0.12802	0.12912	0.13021	0.13129	0.13234	0.13338	0.1344	0.1354	0.13638	0.13734	0.13828	0.1392	0.1401	0.14097	0.14182	0.14265	0.14345	0.14422	0.14497	0.14569	0.14639	0.14706
1.17	0.09658	0.09801	0.09944	0.10087	0.10229	0.10372	0.10515	0.10657	0.10799	0.10941	0.11083	0.11224	0.11365	0.11506	0.11646	0.11785	0.11923	0.12061	0.12198	0.12334	0.12469	0.12604	0.12737	0.12869	0.13	0.13129	0.13257	0.13384	0.1351	0.13633	0.13756	0.13876	0.13995	0.14112	0.14227	0.1434	0.14451	0.1456	0.14667	0.14771	0.14873	0.14973	0.1507	0.15164	0.15256	0.15346	0.15432	0.15516	0.15597
1.2	0.0982	0.09973	0.10126	0.10279	0.10433	0.10587	0.10741	0.10895	0.11049	0.11203	0.11356	0.1151	0.11663	0.11816	0.11969	0.12121	0.12273	0.12424	0.12575	0.12724	0.12873	0.13021	0.13169	0.13315	0.1346	0.13604	0.13747	0.13888	0.14028	0.14167	0.14304	0.14439	0.14573	0.14705	0.14835	0.14963	0.15089	0.15214	0.15335	0.15455	0.15572	0.15687	0.158	0.15909	0.16016	0.16121	0.16222	0.16321	0.16416
1.23	0.09919	0.10081	0.10244	0.10407	0.10571	0.10735	0.10899	0.11063	0.11228	0.11393	0.11558	0.11723	0.11888	0.12053	0.12218	0.12382	0.12546	0.1271	0.12873	0.13036	0.13198	0.1336	0.1352	0.1368	0.13839	0.13997	0.14154	0.1431	0.14464	0.14617	0.14769	0.14919	0.15068	0.15215	0.1536	0.15503	0.15645	0.15784	0.15921	0.16056	0.16189	0.16319	0.16447	0.16572	0.16694	0.16814	0.16931	0.17045	0.17156
1.26	0.0996	0.1013	0.10301	0.10473	0.10645	0.10818	0.10992	0.11166	0.1134	0.11515	0.1169	0.11866	0.12042	0.12217	0.12393	0.12569	0.12745	0.1292	0.13095	0.1327	0.13445	0.13619	0.13792	0.13965	0.14137	0.14309	0.14479	0.14648	0.14817	0.14984	0.1515	0.15314	0.15477	0.15639	0.15799	0.15957	0.16113	0.16267	0.1642	0.1657	0.16718	0.16863	0.17006	0.17147	0.17285	0.1742	0.17553	0.17682	0.17809
1.29	0.09946	0.10123	0.10301	0.10481	0.10661	0.10842	0.11023	0.11206	0.11389	0.11573	0.11757	0.11942	0.12127	0.12313	0.12499	0.12685	0.12871	0.13057	0.13243	0.1343	0.13616	0.13801	0.13987	0.14172	0.14356	0.1454	0.14723	0.14905	0.15087	0.15267	0.15446	0.15624	0.15801	0.15977	0.16151	0.16323	0.16494	0.16663	0.1683	0.16995	0.17157	0.17318	0.17476	0.17632	0.17785	0.17936	0.18084	0.18229	0.18371
1.32	0.09884	0.10066	0.10251	0.10436	0.10622	0.1081	0.10999	0.11188	0.11379	0.1157	0.11762	0.11955	0.12149	0.12343	0.12538	0.12733	0.12929	0.13125	0.13321	0.13517	0.13714	0.1391	0.14106	0.14302	0.14498	0.14693	0.14888	0.15082	0.15276	0.15469	0.15661	0.15852	0.16041	0.1623	0.16417	0.16603	0.16788	0.16971	0.17152	0.17331	0.17508	0.17683	0.17856	0.18027	0.18195	0.1836	0.18523	0.18684	0.18841
1.35	0.09777	0.09965	0.10154	0.10344	0.10536	0.10729	0.10923	0.11119	0.11315	0.11513	0.11712	0.11912	0.12113	0.12315	0.12517	0.1272	0.12924	0.13128	0.13333	0.13538	0.13744	0.1395	0.14156	0.14362	0.14568	0.14773	0.14979	0.15184	0.15389	0.15593	0.15796	0.15999	0.16201	0.16402	0.16602	0.168	0.16998	0.17194	0.17388	0.17581	0.17771	0.1796	0.18147	0.18332	0.18514	0.18694	0.18872	0.19047	0.19219
1.38	0.09633	0.09824	0.10016	0.1021	0.10406	0.10603	0.10802	0.11003	0.11204	0.11407	0.11612	0.11817	0.12024	0.12232	0.12441	0.12651	0.12861	0.13073	0.13285	0.13498	0.13712	0.13926	0.1414	0.14355	0.1457	0.14785	0.15	0.15215	0.1543	0.15644	0.15858	0.16072	0.16285	0.16497	0.16708	0.16918	0.17127	0.17335	0.17542	0.17747	0.17951	0.18153	0.18353	0.18551	0.18747	0.1894	0.19131	0.1932	0.19506
1.41	0.09456	0.09649	0.09844	0.10041	0.1024	0.1044	0.10642	0.10846	0.11052	0.11259	0.11467	0.11677	0.11889	0.12101	0.12316	0.12531	0.12747	0.12965	0.13183	0.13403	0.13623	0.13844	0.14066	0.14288	0.14511	0.14734	0.14957	0.15181	0.15404	0.15628	0.15851	0.16074	0.16297	0.16519	0.16741	0.16962	0.17182	0.17401	0.17619	0.17835	0.18051	0.18265	0.18477	0.18687	0.18896	0.19102	0.19306	0.19508	0.19707
1.44	0.09253	0.09447	0.09643	0.09842	0.10042	0.10244	0.10449	0.10655	0.10863	0.11073	0.11284	0.11498	0.11713	0.11929	0.12147	0.12367	0.12588	0.1281	0.13033	0.13258	0.13484	0.13711	0.13938	0.14167	0.14396	0.14626	0.14856	0.15087	0.15318	0.1555	0.15781	0.16013	0.16244	0.16475	0.16706	0.16936	0.17166	0.17395	0.17623	0.1785	0.18076	0.18301	0.18524	0.18746	0.18966	0.19184	0.19401	0.19615	0.19826
1.47	0.09027	0.09222	0.09418	0.09617	0.09818	0.10022	0.10227	0.10435	0.10644	0.10856	0.11069	0.11285	0.11502	0.11721	0.11942	0.12164	0.12389	0.12614	0.12842	0.1307	0.133	0.13531	0.13764	0.13997	0.14232	0.14467	0.14703	0.1494	0.15178	0.15416	0.15655	0.15893	0.16132	0.16371	0.1661	0.16849	0.17087	0.17325	0.17562	0.17798	0.18034	0.18268	0.18502	0.18734	0.18964	0.19193	0.1942	0.19645	0.19869
1.5	0.08785	0.08979	0.09175	0.09373	0.09574	0.09778	0.09983	0.10191	0.10401	0.10613	0.10827	0.11044	0.11262	0.11483	0.11705	0.11929	0.12156	0.12384	0.12614	0.12845	0.13078	0.13313	0.13549	0.13786	0.14024	0.14264	0.14505	0.14747	0.1499	0.15233	0.15477	0.15722	0.15967	0.16213	0.16458	0.16704	0.1695	0.17195	0.1744	0.17685	0.17929	0.18172	0.18415	0.18656	0.18896	0.19134	0.19371	0.19607	0.1984
1.53	0.0853	0.08722	0.08917	0.09114	0.09314	0.09516	0.09721	0.09928	0.10138	0.10349	0.10563	0.1078	0.10998	0.11219	0.11442	0.11667	0.11895	0.12124	0.12355	0.12588	0.12823	0.1306	0.13298	0.13538	0.1378	0.14023	0.14267	0.14513	0.14759	0.15007	0.15256	0.15505	0.15756	0.16007	0.16258	0.1651	0.16762	0.17014	0.17266	0.17517	0.17769	0.18019	0.1827	0.18519	0.18767	0.19014	0.1926	0.19505	0.19747
1.56	0.08267	0.08457	0.08649	0.08845	0.09043	0.09243	0.09446	0.09651	0.09859	0.1007	0.10283	0.10498	0.10716	0.10936	0.11159	0.11384	0.11611	0.1184	0.12072	0.12305	0.12541	0.12779	0.13018	0.1326	0.13503	0.13748	0.13995	0.14243	0.14493	0.14744	0.14996	0.15249	0.15504	0.15759	0.16015	0.16271	0.16528	0.16786	0.17043	0.17301	0.17559	0.17816	0.18073	0.18329	0.18585	0.1884	0.19093	0.19346	0.19597
1.59	0.07998	0.08186	0.08375	0.08568	0.08763	0.08961	0.09161	0.09365	0.0957	0.09779	0.09989	0.10203	0.10419	0.10638	0.10859	0.11082	0.11308	0.11537	0.11768	0.12001	0.12236	0.12474	0.12714	0.12956	0.132	0.13446	0.13694	0.13944	0.14195	0.14448	0.14703	0.14959	0.15216	0.15475	0.15734	0.15995	0.16256	0.16518	0.1678	0.17043	0.17306	0.17569	0.17831	0.18094	0.18356	0.18617	0.18877	0.19137	0.19395
1.62	0.07728	0.07912	0.08098	0.08288	0.0848	0.08674	0.08871	0.09071	0.09274	0.09479	0.09687	0.09898	0.10112	0.10328	0.10546	0.10768	0.10992	0.11218	0.11448	0.11679	0.11914	0.1215	0.1239	0.12631	0.12875	0.13121	0.13369	0.1362	0.13872	0.14126	0.14383	0.1464	0.149	0.1516	0.15423	0.15686	0.1595	0.16216	0.16482	0.16749	0.17016	0.17283	0.17551	0.17818	0.18085	0.18352	0.18619	0.18884	0.19148
1.65	0.07459	0.07639	0.07821	0.08007	0.08195	0.08385	0.08579	0.08775	0.08974	0.09176	0.0938	0.09587	0.09797	0.1001	0.10225	0.10444	0.10665	0.10889	0.11116	0.11345	0.11577	0.11812	0.1205	0.1229	0.12533	0.12778	0.13026	0.13276	0.13528	0.13783	0.14039	0.14298	0.14558	0.14821	0.15084	0.1535	0.15617	0.15885	0.16154	0.16423	0.16694	0.16965	0.17237	0.17508	0.1778	0.18052	0.18323	0.18593	0.18863
1.68	0.07192	0.07368	0.07547	0.07728	0.07911	0.08098	0.08287	0.08478	0.08673	0.0887	0.0907	0.09273	0.09479	0.09688	0.09899	0.10114	0.10331	0.10552	0.10775	0.11001	0.11231	0.11463	0.11698	0.11936	0.12177	0.1242	0.12667	0.12915	0.13167	0.13421	0.13677	0.13936	0.14197	0.1446	0.14725	0.14991	0.1526	0.1553	0.15801	0.16073	0.16346	0.1662	0.16895	0.1717	0.17446	0.17721	0.17996	0.18271	0.18545
1.71	0.06931	0.07103	0.07276	0.07452	0.07631	0.07813	0.07997	0.08184	0.08373	0.08565	0.08761	0.08959	0.0916	0.09363	0.0957	0.0978	0.09994	0.1021	0.10429	0.10651	0.10877	0.11106	0.11338	0.11573	0.11811	0.12052	0.12296	0.12543	0.12793	0.13046	0.13301	0.13559	0.1382	0.14083	0.14348	0.14615	0.14884	0.15155	0.15428	0.15702	0.15977	0.16253	0.16531	0.16808	0.17087	0.17365	0.17644	0.17922	0.182
1.74	0.06677	0.06843	0.07012	0.07183	0.07357	0.07533	0.07712	0.07893	0.08077	0.08264	0.08453	0.08646	0.08841	0.0904	0.09242	0.09446	0.09654	0.09865	0.1008	0.10298	0.10519	0.10744	0.10972	0.11203	0.11438	0.11676	0.11917	0.12162	0.12409	0.1266	0.12914	0.13171	0.1343	0.13693	0.13958	0.14225	0.14494	0.14766	0.15039	0.15314	0.15591	0.15869	0.16148	0.16428	0.16709	0.1699	0.17271	0.17552	0.17833
1.77	0.06431	0.06592	0.06755	0.06921	0.07089	0.0726	0.07432	0.07608	0.07786	0.07967	0.0815	0.08337	0.08526	0.08719	0.08914	0.09113	0.09316	0.09521	0.0973	0.09943	0.10159	0.10379	0.10602	0.10829	0.1106	0.11294	0.11532	0.11774	0.12019	0.12267	0.12519	0.12774	0.13032	0.13293	0.13558	0.13824	0.14094	0.14365	0.14639	0.14915	0.15192	0.15472	0.15752	0.16034	0.16316	0.16599	0.16882	0.17166	0.17449
1.8	0.06194	0.0635	0.06508	0.06668	0.0683	0.06994	0.07161	0.0733	0.07502	0.07676	0.07853	0.08033	0.08216	0.08402	0.08591	0.08784	0.08979	0.09179	0.09382	0.09589	0.09799	0.10014	0.10232	0.10454	0.10681	0.10911	0.11145	0.11383	0.11624	0.1187	0.12119	0.12372	0.12628	0.12888	0.13151	0.13417	0.13685	0.13957	0.14231	0.14507	0.14785	0.15065	0.15346	0.15629	0.15912	0.16197	0.16482	0.16767	0.17052
1.83	0.05967	0.06117	0.06269	0.06423	0.06579	0.06738	0.06898	0.0706	0.07225	0.07393	0.07563	0.07736	0.07912	0.0809	0.08273	0.08458	0.08647	0.0884	0.09037	0.09237	0.09442	0.0965	0.09863	0.1008	0.10301	0.10526	0.10756	0.1099	0.11228	0.1147	0.11717	0.11967	0.12221	0.12479	0.1274	0.13005	0.13272	0.13543	0.13817	0.14093	0.14371	0.14651	0.14933	0.15217	0.15501	0.15787	0.16073	0.1636	0.16647
1.86	0.0575	0.05895	0.06041	0.06189	0.06339	0.06491	0.06644	0.068	0.06958	0.07118	0.07281	0.07446	0.07614	0.07786	0.07961	0.08139	0.08321	0.08506	0.08696	0.08889	0.09087	0.09289	0.09496	0.09707	0.09923	0.10143	0.10368	0.10598	0.10832	0.1107	0.11314	0.11561	0.11813	0.12068	0.12328	0.12591	0.12858	0.13128	0.13401	0.13676	0.13955	0.14235	0.14517	0.14801	0.15087	0.15373	0.1566	0.15948	0.16235
1.89	0.05544	0.05683	0.05824	0.05966	0.06109	0.06254	0.064	0.06549	0.06699	0.06852	0.07007	0.07165	0.07325	0.07489	0.07656	0.07826	0.08	0.08178	0.0836	0.08546	0.08737	0.08933	0.09133	0.09338	0.09548	0.09763	0.09983	0.10208	0.10437	0.10672	0.10912	0.11156	0.11405	0.11658	0.11916	0.12178	0.12443	0.12712	0.12984	0.1326	0.13538	0.13818	0.14101	0.14385	0.14671	0.14958	0.15245	0.15534	0.15822
1.92	0.05348	0.05482	0.05617	0.05753	0.0589	0.06028	0.06167	0.06308	0.06451	0.06596	0.06743	0.06892	0.07045	0.072	0.07359	0.07521	0.07687	0.07857	0.08031	0.0821	0.08393	0.08581	0.08775	0.08973	0.09177	0.09386	0.09601	0.09821	0.10046	0.10277	0.10513	0.10754	0.11	0.11251	0.11507	0.11767	0.12031	0.12299	0.1257	0.12845	0.13122	0.13403	0.13685	0.1397	0.14256	0.14543	0.14831	0.1512	0.15409
1.95	0.05164	0.05293	0.05422	0.05551	0.05681	0.05812	0.05945	0.06078	0.06213	0.0635	0.06489	0.0663	0.06774	0.0692	0.0707	0.07224	0.07381	0.07543	0.07709	0.0788	0.08055	0.08236	0.08423	0.08614	0.08812	0.09015	0.09224	0.09439	0.0966	0.09886	0.10118	0.10356	0.10599	0.10848	0.11101	0.11359	0.11622	0.11889	0.1216	0.12434	0.12711	0.12991	0.13274	0.13558	0.13845	0.14132	0.1442	0.14709	0.14998
1.98	0.04991	0.05114	0.05237	0.0536	0.05484	0.05608	0.05733	0.05859	0.05986	0.06114	0.06245	0.06377	0.06512	0.0665	0.06791	0.06936	0.07085	0.07237	0.07395	0.07557	0.07725	0.07898	0.08077	0.08262	0.08453	0.0865	0.08853	0.09063	0.09279	0.09501	0.09729	0.09964	0.10204	0.1045	0.10701	0.10957	0.11219	0.11484	0.11754	0.12028	0.12305	0.12585	0.12867	0.13152	0.13438	0.13726	0.14014	0.14303	0.14592
2.01	0.04828	0.04946	0.05063	0.0518	0.05297	0.05414	0.05532	0.0565	0.05769	0.05889	0.06011	0.06135	0.06261	0.06389	0.06521	0.06657	0.06797	0.06941	0.07089	0.07243	0.07402	0.07568	0.07739	0.07916	0.081	0.08291	0.08489	0.08693	0.08904	0.09122	0.09346	0.09577	0.09815	0.10058	0.10307	0.10562	0.10822	0.11087	0.11356	0.11629	0.11906	0.12185	0.12468	0.12752	0.13039	0.13326	0.13615	0.13904	0.14193
2.04	0.04676	0.04788	0.049	0.05011	0.05121	0.05231	0.05341	0.05452	0.05562	0.05674	0.05787	0.05902	0.06019	0.06139	0.06261	0.06388	0.06518	0.06653	0.06792	0.06937	0.07088	0.07245	0.07409	0.07579	0.07756	0.0794	0.08132	0.0833	0.08537	0.0875	0.08971	0.09198	0.09433	0.09674	0.09921	0.10174	0.10433	0.10696	0.10965	0.11238	0.11514	0.11794	0.12076	0.12361	0.12647	0.12935	0.13223	0.13512	0.13801
2.07	0.04533	0.04641	0.04747	0.04851	0.04955	0.05059	0.05161	0.05264	0.05367	0.0547	0.05574	0.0568	0.05788	0.05898	0.06011	0.06128	0.06249	0.06374	0.06505	0.06641	0.06783	0.06931	0.07087	0.07249	0.07419	0.07597	0.07782	0.07976	0.08177	0.08386	0.08603	0.08827	0.09059	0.09297	0.09543	0.09794	0.10052	0.10315	0.10582	0.10855	0.11131	0.11411	0.11693	0.11978	0.12264	0.12552	0.12841	0.13129	0.13417
2.1	0.044	0.04503	0.04603	0.04702	0.048	0.04896	0.04992	0.05087	0.05181	0.05276	0.05372	0.05469	0.05567	0.05668	0.05771	0.05878	0.05989	0.06105	0.06226	0.06353	0.06486	0.06626	0.06774	0.06929	0.07091	0.07262	0.07442	0.0763	0.07826	0.08031	0.08243	0.08465	0.08693	0.0893	0.09173	0.09423	0.0968	0.09942	0.10209	0.10481	0.10757	0.11037	0.1132	0.11605	0.11891	0.12179	0.12467	0.12756	0.13044
2.13	0.04276	0.04374	0.04469	0.04563	0.04654	0.04744	0.04832	0.04919	0.05006	0.05093	0.05179	0.05267	0.05356	0.05447	0.05541	0.05639	0.0574	0.05846	0.05958	0.06075	0.06199	0.06331	0.0647	0.06617	0.06772	0.06937	0.0711	0.07292	0.07484	0.07684	0.07893	0.08111	0.08337	0.08571	0.08813	0.09062	0.09317	0.09579	0.09846	0.10118	0.10394	0.10674	0.10957	0.11242	0.11528	0.11816	0.12105	0.12393	0.1268
2.16	0.04161	0.04254	0.04344	0.04432	0.04517	0.04601	0.04682	0.04762	0.04841	0.04919	0.04997	0.05076	0.05155	0.05237	0.05321	0.05409	0.055	0.05597	0.05699	0.05807	0.05922	0.06044	0.06175	0.06314	0.06463	0.0662	0.06787	0.06964	0.07151	0.07347	0.07552	0.07767	0.0799	0.08222	0.08463	0.0871	0.08965	0.09226	0.09493	0.09765	0.10041	0.10321	0.10604	0.10889	0.11176	0.11464	0.11752	0.1204	0.12327
2.19	0.04054	0.04142	0.04228	0.0431	0.0439	0.04467	0.04541	0.04614	0.04685	0.04755	0.04824	0.04894	0.04965	0.05037	0.05111	0.05189	0.05271	0.05357	0.0545	0.05548	0.05654	0.05768	0.0589	0.06021	0.06162	0.06313	0.06474	0.06645	0.06827	0.07019	0.07221	0.07432	0.07653	0.07884	0.08122	0.08369	0.08623	0.08884	0.0915	0.09422	0.09699	0.09979	0.10262	0.10548	0.10835	0.11123	0.11411	0.11699	0.11985
2.22	0.03954	0.04038	0.04119	0.04196	0.0427	0.04341	0.04409	0.04474	0.04538	0.046	0.04661	0.04722	0.04783	0.04846	0.04911	0.04979	0.05051	0.05128	0.0521	0.05299	0.05396	0.05501	0.05615	0.05738	0.05872	0.06016	0.06171	0.06336	0.06513	0.06701	0.06899	0.07108	0.07327	0.07555	0.07792	0.08038	0.08291	0.08552	0.08818	0.0909	0.09367	0.09648	0.09931	0.10217	0.10505	0.10793	0.11081	0.11369	0.11655
2.25	0.03861	0.03941	0.04018	0.0409	0.04158	0.04223	0.04285	0.04344	0.044	0.04454	0.04507	0.04559	0.04612	0.04665	0.04721	0.04779	0.04841	0.04908	0.04981	0.05061	0.05148	0.05244	0.05349	0.05465	0.05591	0.05728	0.05877	0.06037	0.06209	0.06393	0.06588	0.06794	0.0701	0.07237	0.07473	0.07718	0.07971	0.08231	0.08497	0.0877	0.09047	0.09328	0.09612	0.09898	0.10186	0.10474	0.10762	0.11049	0.11335
2.28	0.03774	0.03851	0.03923	0.03991	0.04054	0.04113	0.04169	0.04221	0.0427	0.04317	0.04362	0.04406	0.04449	0.04494	0.0454	0.04589	0.04641	0.04698	0.04762	0.04832	0.0491	0.04997	0.05094	0.05201	0.0532	0.0545	0.05593	0.05748	0.05915	0.06095	0.06286	0.0649	0.06704	0.06929	0.07164	0.07408	0.07661	0.07921	0.08187	0.0846	0.08737	0.09019	0.09303	0.0959	0.09878	0.10166	0.10454	0.10741	0.11026
2.31	0.03693	0.03766	0.03835	0.03898	0.03956	0.0401	0.0406	0.04106	0.04148	0.04187	0.04225	0.04261	0.04296	0.04332	0.04369	0.04408	0.04451	0.04498	0.04552	0.04613	0.04681	0.04759	0.04848	0.04947	0.05059	0.05182	0.05319	0.05469	0.05631	0.05807	0.05995	0.06196	0.06408	0.06632	0.06866	0.07109	0.07361	0.07621	0.07888	0.08161	0.08439	0.0872	0.09005	0.09292	0.09581	0.09869	0.10157	0.10444	0.10728
2.34	0.03618	0.03688	0.03752	0.03811	0.03865	0.03914	0.03958	0.03998	0.04033	0.04066	0.04096	0.04124	0.04151	0.04178	0.04206	0.04236	0.0427	0.04308	0.04352	0.04403	0.04463	0.04532	0.04612	0.04704	0.04808	0.04925	0.05055	0.052	0.05358	0.0553	0.05715	0.05913	0.06123	0.06345	0.06578	0.06821	0.07073	0.07333	0.076	0.07873	0.08151	0.08433	0.08718	0.09006	0.09294	0.09583	0.09871	0.10157	0.10441
2.37	0.03547	0.03614	0.03675	0.0373	0.03779	0.03823	0.03862	0.03896	0.03926	0.03952	0.03975	0.03995	0.04014	0.04033	0.04053	0.04074	0.04098	0.04127	0.04162	0.04204	0.04254	0.04315	0.04386	0.0447	0.04566	0.04677	0.04801	0.04941	0.05094	0.05262	0.05444	0.0564	0.05848	0.06069	0.06301	0.06543	0.06795	0.07055	0.07322	0.07595	0.07874	0.08156	0.08442	0.0873	0.09018	0.09307	0.09595	0.09881	0.10164
2.4	0.03481	0.03545	0.03602	0.03653	0.03699	0.03738	0.03772	0.03801	0.03825	0.03844	0.03861	0.03874	0.03886	0.03896	0.03907	0.0392	0.03936	0.03955	0.03981	0.04014	0.04055	0.04107	0.0417	0.04246	0.04335	0.04439	0.04558	0.04692	0.04841	0.05005	0.05184	0.05377	0.05584	0.05803	0.06034	0.06276	0.06527	0.06787	0.07055	0.07328	0.07607	0.0789	0.08176	0.08464	0.08753	0.09041	0.09329	0.09614	0.09897
2.43	0.03419	0.0348	0.03534	0.03582	0.03623	0.03658	0.03687	0.03711	0.03729	0.03743	0.03753	0.0376	0.03764	0.03767	0.0377	0.03775	0.03782	0.03793	0.03809	0.03833	0.03866	0.03909	0.03964	0.04032	0.04114	0.04211	0.04324	0.04453	0.04598	0.04758	0.04934	0.05125	0.0533	0.05548	0.05778	0.06019	0.0627	0.0653	0.06798	0.07071	0.07351	0.07634	0.0792	0.08208	0.08497	0.08785	0.09073	0.09358	0.09639
2.46	0.0336	0.03418	0.03469	0.03514	0.03552	0.03583	0.03608	0.03627	0.0364	0.03648	0.03652	0.03652	0.0365	0.03646	0.03641	0.03638	0.03636	0.03639	0.03647	0.03662	0.03686	0.0372	0.03767	0.03827	0.03902	0.03993	0.041	0.04224	0.04364	0.04521	0.04694	0.04883	0.05086	0.05303	0.05532	0.05773	0.06023	0.06283	0.06551	0.06825	0.07104	0.07387	0.07674	0.07962	0.08251	0.08539	0.08826	0.0911	0.09391
2.49	0.03305	0.0336	0.03408	0.0345	0.03484	0.03512	0.03532	0.03547	0.03555	0.03558	0.03557	0.03551	0.03542	0.03531	0.0352	0.03509	0.03499	0.03493	0.03493	0.035	0.03515	0.03541	0.0358	0.03632	0.037	0.03784	0.03886	0.04004	0.04141	0.04294	0.04464	0.04651	0.04852	0.05067	0.05296	0.05536	0.05786	0.06046	0.06313	0.06587	0.06867	0.0715	0.07437	0.07725	0.08013	0.08302	0.08588	0.08872	0.09152
2.52	0.03252	0.03305	0.03351	0.03389	0.0342	0.03444	0.03461	0.03472	0.03476	0.03474	0.03467	0.03456	0.03441	0.03424	0.03405	0.03387	0.0337	0.03356	0.03348	0.03346	0.03353	0.03371	0.03402	0.03447	0.03508	0.03586	0.03681	0.03795	0.03927	0.04077	0.04244	0.04428	0.04628	0.04842	0.05069	0.05309	0.05559	0.05818	0.06086	0.0636	0.06639	0.06922	0.07209	0.07497	0.07785	0.08073	0.08359	0.08642	0.08921
2.55	0.03202	0.03252	0.03296	0.03331	0.03359	0.0338	0.03394	0.034	0.034	0.03394	0.03382	0.03366	0.03345	0.03322	0.03297	0.03272	0.03248	0.03227	0.03211	0.03201	0.032	0.0321	0.03233	0.03271	0.03325	0.03396	0.03486	0.03595	0.03722	0.03869	0.04033	0.04215	0.04413	0.04626	0.04853	0.05091	0.05341	0.056	0.05867	0.06141	0.0642	0.06703	0.0699	0.07277	0.07565	0.07853	0.08138	0.0842	0.08699
2.58	0.03154	0.03202	0.03243	0.03276	0.03301	0.03319	0.03329	0.03332	0.03328	0.03318	0.03302	0.03281	0.03255	0.03227	0.03196	0.03164	0.03134	0.03105	0.03082	0.03064	0.03056	0.03058	0.03073	0.03104	0.03151	0.03216	0.033	0.03404	0.03527	0.0367	0.03832	0.04012	0.04208	0.0442	0.04645	0.04883	0.05132	0.0539	0.05657	0.05931	0.0621	0.06493	0.06779	0.07066	0.07354	0.0764	0.07925	0.08207	0.08484
2.61	0.03108	0.03154	0.03193	0.03223	0.03246	0.03261	0.03268	0.03268	0.0326	0.03246	0.03226	0.032	0.0317	0.03136	0.031	0.03063	0.03026	0.02991	0.0296	0.02936	0.0292	0.02914	0.02922	0.02945	0.02985	0.03044	0.03123	0.03222	0.03341	0.03481	0.0364	0.03817	0.04012	0.04222	0.04446	0.04683	0.04932	0.0519	0.05456	0.05729	0.06008	0.0629	0.06576	0.06863	0.0715	0.07436	0.0772	0.08	0.08277
2.64	0.03063	0.03108	0.03144	0.03172	0.03193	0.03205	0.03209	0.03206	0.03195	0.03178	0.03154	0.03124	0.0309	0.03051	0.0301	0.02967	0.02924	0.02883	0.02846	0.02815	0.02791	0.02779	0.02779	0.02795	0.02829	0.02882	0.02955	0.03049	0.03164	0.03301	0.03457	0.03632	0.03825	0.04033	0.04256	0.04493	0.0474	0.04997	0.05263	0.05536	0.05814	0.06096	0.06381	0.06667	0.06953	0.07238	0.07522	0.07801	0.08076
2.67	0.0302	0.03063	0.03097	0.03123	0.03141	0.03151	0.03153	0.03147	0.03133	0.03113	0.03085	0.03052	0.03014	0.02971	0.02925	0.02877	0.02829	0.02782	0.02739	0.02701	0.02671	0.02651	0.02645	0.02654	0.02681	0.02728	0.02795	0.02885	0.02996	0.03129	0.03282	0.03455	0.03646	0.03853	0.04075	0.0431	0.04557	0.04813	0.05078	0.0535	0.05627	0.05908	0.06193	0.06478	0.06764	0.07048	0.0733	0.07609	0.07883
2.7	0.02979	0.0302	0.03052	0.03076	0.03092	0.03099	0.03099	0.0309	0.03074	0.0305	0.0302	0.02983	0.02941	0.02895	0.02845	0.02792	0.02739	0.02687	0.02638	0.02594	0.02557	0.02531	0.02518	0.02521	0.02541	0.02582	0.02644	0.02729	0.02836	0.02965	0.03116	0.03287	0.03475	0.03681	0.03902	0.04135	0.04381	0.04637	0.04901	0.05171	0.05448	0.05728	0.06012	0.06296	0.06581	0.06864	0.07145	0.07423	0.07696
2.73	0.02938	0.02977	0.03008	0.0303	0.03044	0.03049	0.03046	0.03035	0.03017	0.0299	0.02957	0.02918	0.02873	0.02823	0.02769	0.02712	0.02655	0.02598	0.02543	0.02494	0.02451	0.02419	0.02399	0.02395	0.0241	0.02444	0.02501	0.02581	0.02684	0.0281	0.02958	0.03126	0.03313	0.03517	0.03736	0.03969	0.04213	0.04467	0.0473	0.05	0.05276	0.05555	0.05837	0.06121	0.06405	0.06687	0.06967	0.07243	0.07514
2.76	0.02899	0.02936	0.02965	0.02985	0.02997	0.03001	0.02996	0.02983	0.02962	0.02933	0.02897	0.02855	0.02807	0.02754	0.02697	0.02637	0.02575	0.02514	0.02455	0.024	0.02352	0.02313	0.02288	0.02277	0.02286	0.02315	0.02366	0.02441	0.0254	0.02663	0.02808	0.02973	0.03158	0.0336	0.03578	0.03809	0.04052	0.04305	0.04567	0.04836	0.0511	0.05388	0.05669	0.05952	0.06234	0.06516	0.06794	0.07069	0.07339
2.79	0.02861	0.02896	0.02923	0.02942	0.02952	0.02953	0.02946	0.02931	0.02908	0.02878	0.0284	0.02795	0.02745	0.02689	0.02629	0.02565	0.025	0.02435	0.02371	0.02312	0.02258	0.02214	0.02183	0.02167	0.02169	0.02192	0.02239	0.02309	0.02404	0.02523	0.02665	0.02828	0.03011	0.03211	0.03427	0.03657	0.03898	0.0415	0.0441	0.04678	0.04951	0.05228	0.05508	0.05789	0.0607	0.0635	0.06627	0.06901	0.07169
2.82	0.02823	0.02857	0.02882	0.02899	0.02907	0.02907	0.02899	0.02882	0.02857	0.02824	0.02784	0.02738	0.02685	0.02626	0.02564	0.02498	0.02429	0.0236	0.02293	0.02229	0.02171	0.02122	0.02085	0.02063	0.02059	0.02077	0.02118	0.02184	0.02275	0.02391	0.0253	0.0269	0.02871	0.03069	0.03283	0.03511	0.03751	0.04001	0.0426	0.04526	0.04797	0.05073	0.05351	0.05631	0.05911	0.0619	0.06466	0.06738	0.07005
2.85	0.02786	0.02818	0.02842	0.02857	0.02864	0.02862	0.02852	0.02833	0.02807	0.02772	0.02731	0.02682	0.02627	0.02567	0.02502	0.02433	0.02362	0.0229	0.02219	0.02151	0.02089	0.02035	0.01993	0.01966	0.01957	0.01969	0.02005	0.02067	0.02153	0.02266	0.02401	0.02559	0.02738	0.02934	0.03146	0.03372	0.0361	0.03858	0.04115	0.0438	0.0465	0.04924	0.05201	0.05479	0.05758	0.06035	0.06309	0.0658	0.06846
2.88	0.0275	0.0278	0.02803	0.02816	0.02822	0.02818	0.02806	0.02786	0.02758	0.02722	0.02679	0.02628	0.02572	0.0251	0.02443	0.02372	0.02299	0.02224	0.0215	0.02079	0.02013	0.01954	0.01907	0.01875	0.01861	0.01868	0.01899	0.01956	0.02039	0.02147	0.0228	0.02435	0.02611	0.02805	0.03015	0.03239	0.03475	0.03721	0.03977	0.04239	0.04508	0.0478	0.05055	0.05332	0.05609	0.05885	0.06158	0.06427	0.06691
2.91	0.02714	0.02743	0.02764	0.02776	0.0278	0.02775	0.02762	0.0274	0.0271	0.02673	0.02628	0.02577	0.02519	0.02455	0.02386	0.02314	0.02238	0.02162	0.02085	0.02011	0.01941	0.01879	0.01827	0.0179	0.01771	0.01773	0.01799	0.01851	0.0193	0.02035	0.02165	0.02317	0.0249	0.02682	0.02889	0.03111	0.03345	0.0359	0.03844	0.04104	0.04371	0.04641	0.04915	0.0519	0.05465	0.05739	0.06011	0.06279	0.06541
2.94	0.02678	0.02706	0.02726	0.02736	0.02739	0.02732	0.02718	0.02695	0.02664	0.02625	0.02579	0.02526	0.02467	0.02402	0.02332	0.02258	0.02181	0.02102	0.02023	0.01947	0.01874	0.01808	0.01753	0.01711	0.01687	0.01684	0.01706	0.01753	0.01828	0.01929	0.02056	0.02205	0.02376	0.02565	0.0277	0.0299	0.03222	0.03464	0.03715	0.03974	0.04239	0.04508	0.04779	0.05053	0.05326	0.05599	0.05869	0.06135	0.06396
2.97	0.02644	0.0267	0.02688	0.02697	0.02698	0.02691	0.02675	0.02651	0.02618	0.02579	0.02532	0.02478	0.02417	0.02351	0.0228	0.02205	0.02126	0.02046	0.01965	0.01886	0.01811	0.01742	0.01683	0.01637	0.01609	0.01601	0.01618	0.01661	0.01732	0.01829	0.01952	0.02099	0.02267	0.02453	0.02656	0.02873	0.03103	0.03343	0.03592	0.03849	0.04111	0.04378	0.04648	0.0492	0.05192	0.05462	0.05731	0.05995	0.06255
3	0.02609	0.02634	0.02651	0.02659	0.02659	0.0265	0.02633	0.02607	0.02574	0.02533	0.02485	0.0243	0.02369	0.02302	0.0223	0.02154	0.02074	0.01993	0.0191	0.01829	0.01752	0.0168	0.01618	0.01569	0.01536	0.01524	0.01536	0.01575	0.01641	0.01735	0.01855	0.01999	0.02163	0.02347	0.02547	0.02762	0.02989	0.03227	0.03474	0.03728	0.03989	0.04253	0.04521	0.04791	0.05061	0.0533	0.05597	0.0586	0.06117
3.03	0.02575	0.02599	0.02614	0.02621	0.02619	0.02609	0.02591	0.02565	0.0253	0.02488	0.0244	0.02384	0.02322	0.02254	0.02181	0.02104	0.02024	0.01942	0.01858	0.01776	0.01697	0.01623	0.01558	0.01505	0.01468	0.01452	0.0146	0.01494	0.01557	0.01647	0.01763	0.01903	0.02065	0.02246	0.02444	0.02656	0.0288	0.03116	0.0336	0.03612	0.0387	0.04133	0.04399	0.04667	0.04935	0.05202	0.05467	0.05728	0.05984
3.06	0.02541	0.02564	0.02578	0.02583	0.02581	0.02569	0.0255	0.02523	0.02487	0.02445	0.02395	0.02339	0.02276	0.02208	0.02134	0.02057	0.01976	0.01893	0.01809	0.01725	0.01644	0.01569	0.01501	0.01445	0.01405	0.01385	0.01388	0.01419	0.01477	0.01563	0.01676	0.01813	0.01972	0.0215	0.02345	0.02554	0.02776	0.03008	0.0325	0.035	0.03756	0.04016	0.0428	0.04546	0.04812	0.05078	0.05341	0.056	0.05855
3.09	0.02508	0.02529	0.02542	0.02546	0.02542	0.0253	0.0251	0.02481	0.02445	0.02402	0.02351	0.02294	0.02231	0.02162	0.02089	0.02011	0.0193	0.01846	0.01761	0.01677	0.01595	0.01518	0.01448	0.0139	0.01347	0.01323	0.01322	0.01348	0.01402	0.01485	0.01594	0.01728	0.01883	0.02058	0.0225	0.02456	0.02675	0.02905	0.03145	0.03392	0.03645	0.03903	0.04165	0.04429	0.04693	0.04957	0.05218	0.05476	0.05729
3.12	0.02475	0.02495	0.02507	0.0251	0.02505	0.02491	0.0247	0.02441	0.02404	0.0236	0.02309	0.02251	0.02187	0.02118	0.02044	0.01966	0.01885	0.01801	0.01716	0.01632	0.01549	0.01471	0.01399	0.01338	0.01292	0.01265	0.0126	0.01282	0.01333	0.01411	0.01517	0.01647	0.01799	0.01971	0.02159	0.02363	0.02579	0.02806	0.03043	0.03287	0.03538	0.03794	0.04054	0.04316	0.04578	0.0484	0.051	0.05356	0.05607
3.15	0.02442	0.02461	0.02471	0.02474	0.02467	0.02453	0.02431	0.02401	0.02363	0.02318	0.02267	0.02209	0.02145	0.02075	0.02001	0.01923	0.01842	0.01758	0.01673	0.01588	0.01505	0.01426	0.01353	0.01291	0.01242	0.01211	0.01203	0.01221	0.01267	0.01342	0.01444	0.0157	0.01719	0.01888	0.02073	0.02273	0.02486	0.02711	0.02944	0.03186	0.03435	0.03689	0.03946	0.04206	0.04466	0.04726	0.04984	0.05238	0.05488
3.18	0.0241	0.02428	0.02437	0.02438	0.02431	0.02415	0.02392	0.02361	0.02323	0.02278	0.02225	0.02167	0.02103	0.02034	0.0196	0.01881	0.018	0.01717	0.01632	0.01547	0.01464	0.01384	0.0131	0.01246	0.01195	0.01162	0.0115	0.01164	0.01206	0.01277	0.01375	0.01498	0.01643	0.01808	0.0199	0.02187	0.02397	0.02619	0.0285	0.03089	0.03335	0.03586	0.03841	0.04099	0.04358	0.04616	0.04872	0.05124	0.05372
3.21	0.02378	0.02394	0.02403	0.02403	0.02394	0.02378	0.02354	0.02323	0.02284	0.02238	0.02185	0.02126	0.02062	0.01993	0.01919	0.01841	0.0176	0.01677	0.01592	0.01507	0.01424	0.01344	0.0127	0.01204	0.01152	0.01116	0.01101	0.01111	0.0115	0.01216	0.0131	0.0143	0.01571	0.01733	0.01911	0.02105	0.02312	0.0253	0.02758	0.02995	0.03238	0.03487	0.0374	0.03996	0.04252	0.04508	0.04763	0.05013	0.05259
3.24	0.02346	0.02362	0.02369	0.02368	0.02359	0.02342	0.02317	0.02284	0.02245	0.02198	0.02145	0.02086	0.02022	0.01952	0.01879	0.01801	0.01721	0.01638	0.01554	0.01469	0.01387	0.01307	0.01232	0.01166	0.01111	0.01073	0.01055	0.01062	0.01097	0.01159	0.0125	0.01365	0.01503	0.0166	0.01836	0.02026	0.0223	0.02445	0.0267	0.02904	0.03145	0.03391	0.03642	0.03895	0.0415	0.04404	0.04657	0.04906	0.0515
3.27	0.02315	0.02329	0.02335	0.02333	0.02323	0.02305	0.0228	0.02247	0.02206	0.0216	0.02106	0.02047	0.01983	0.01913	0.0184	0.01762	0.01682	0.016	0.01517	0.01433	0.01351	0.01271	0.01196	0.0113	0.01074	0.01034	0.01013	0.01017	0.01048	0.01106	0.01192	0.01304	0.01438	0.01592	0.01763	0.0195	0.0215	0.02362	0.02585	0.02816	0.03054	0.03298	0.03546	0.03798	0.0405	0.04303	0.04553	0.04801	0.05043
3.3	0.02284	0.02297	0.02302	0.02299	0.02288	0.0227	0.02243	0.0221	0.02169	0.02121	0.02068	0.02009	0.01944	0.01875	0.01801	0.01725	0.01645	0.01564	0.01481	0.01398	0.01316	0.01237	0.01163	0.01096	0.01039	0.00997	0.00974	0.00975	0.01002	0.01057	0.01139	0.01246	0.01376	0.01526	0.01694	0.01877	0.02074	0.02283	0.02502	0.0273	0.02966	0.03208	0.03454	0.03703	0.03954	0.04204	0.04453	0.04699	0.0494
3.33	0.02253	0.02265	0.0227	0.02266	0.02254	0.02235	0.02207	0.02173	0.02132	0.02084	0.0203	0.01971	0.01906	0.01837	0.01764	0.01688	0.01609	0.01528	0.01446	0.01364	0.01283	0.01205	0.01131	0.01064	0.01007	0.00964	0.00939	0.00936	0.00959	0.0101	0.01088	0.01191	0.01317	0.01464	0.01628	0.01807	0.02001	0.02206	0.02423	0.02648	0.02881	0.0312	0.03364	0.03611	0.0386	0.04108	0.04356	0.046	0.04839
3.36	0.02223	0.02234	0.02237	0.02233	0.0222	0.022	0.02172	0.02137	0.02095	0.02047	0.01993	0.01933	0.01869	0.018	0.01727	0.01652	0.01573	0.01493	0.01413	0.01332	0.01252	0.01174	0.01101	0.01034	0.00977	0.00933	0.00906	0.009	0.0092	0.00967	0.01041	0.0114	0.01262	0.01404	0.01564	0.0174	0.0193	0.02132	0.02346	0.02568	0.02798	0.03035	0.03277	0.03522	0.03768	0.04015	0.04261	0.04503	0.04741
3.39	0.02193	0.02203	0.02205	0.022	0.02187	0.02166	0.02137	0.02102	0.0206	0.02011	0.01957	0.01897	0.01832	0.01764	0.01692	0.01616	0.01539	0.0146	0.0138	0.013	0.01222	0.01145	0.01073	0.01006	0.00949	0.00904	0.00875	0.00867	0.00884	0.00927	0.00996	0.01091	0.01209	0.01347	0.01503	0.01676	0.01862	0.02061	0.02271	0.02491	0.02718	0.02953	0.03192	0.03435	0.0368	0.03925	0.04168	0.04409	0.04645
3.42	0.02163	0.02172	0.02174	0.02168	0.02154	0.02132	0.02103	0.02067	0.02024	0.01975	0.01921	0.01861	0.01797	0.01728	0.01656	0.01582	0.01505	0.01427	0.01348	0.0127	0.01192	0.01117	0.01046	0.0098	0.00923	0.00877	0.00847	0.00837	0.0085	0.00889	0.00955	0.01045	0.01159	0.01293	0.01445	0.01614	0.01796	0.01992	0.02199	0.02416	0.02641	0.02872	0.0311	0.0335	0.03593	0.03837	0.04079	0.04318	0.04552
3.45	0.02133	0.02142	0.02143	0.02136	0.02121	0.02099	0.02069	0.02033	0.0199	0.01941	0.01886	0.01826	0.01762	0.01693	0.01622	0.01548	0.01472	0.01395	0.01317	0.0124	0.01164	0.0109	0.0102	0.00955	0.00898	0.00853	0.00821	0.00809	0.00819	0.00855	0.00916	0.01002	0.01111	0.01241	0.01389	0.01554	0.01733	0.01925	0.02129	0.02343	0.02565	0.02795	0.0303	0.03268	0.03509	0.03751	0.03991	0.04229	0.04461
3.48	0.02104	0.02112	0.02112	0.02104	0.02089	0.02066	0.02036	0.01999	0.01956	0.01906	0.01851	0.01791	0.01727	0.01659	0.01588	0.01515	0.0144	0.01364	0.01287	0.01211	0.01136	0.01064	0.00995	0.00932	0.00876	0.0083	0.00798	0.00784	0.00791	0.00823	0.0088	0.00961	0.01066	0.01192	0.01336	0.01496	0.01672	0.01861	0.02062	0.02272	0.02492	0.02719	0.02952	0.03188	0.03428	0.03667	0.03906	0.04142	0.04373
3.51	0.02075	0.02083	0.02082	0.02073	0.02057	0.02034	0.02003	0.01966	0.01922	0.01872	0.01817	0.01758	0.01693	0.01626	0.01555	0.01482	0.01408	0.01333	0.01258	0.01183	0.0111	0.01039	0.00972	0.0091	0.00854	0.00809	0.00776	0.0076	0.00765	0.00793	0.00846	0.00923	0.01023	0.01144	0.01284	0.01441	0.01613	0.01799	0.01996	0.02204	0.02421	0.02646	0.02876	0.03111	0.03348	0.03586	0.03823	0.04058	0.04287
3.54	0.02047	0.02053	0.02052	0.02043	0.02026	0.02002	0.01971	0.01933	0.01889	0.01839	0.01784	0.01724	0.0166	0.01593	0.01523	0.01451	0.01377	0.01303	0.01229	0.01156	0.01084	0.01015	0.00949	0.00888	0.00834	0.00789	0.00756	0.00738	0.00741	0.00765	0.00814	0.00887	0.00983	0.011	0.01235	0.01388	0.01556	0.01738	0.01933	0.02138	0.02352	0.02574	0.02803	0.03035	0.03271	0.03507	0.03743	0.03975	0.04204
3.57	0.02019	0.02025	0.02022	0.02013	0.01996	0.01971	0.0194	0.01901	0.01857	0.01807	0.01752	0.01692	0.01628	0.01561	0.01491	0.0142	0.01347	0.01274	0.01201	0.01129	0.01059	0.00992	0.00928	0.00868	0.00815	0.0077	0.00737	0.00719	0.00719	0.0074	0.00785	0.00853	0.00944	0.01057	0.01188	0.01337	0.01502	0.0168	0.01871	0.02074	0.02285	0.02505	0.02731	0.02962	0.03196	0.0343	0.03664	0.03895	0.04122
3.6	0.01991	0.01996	0.01993	0.01983	0.01965	0.0194	0.01908	0.0187	0.01825	0.01775	0.0172	0.0166	0.01596	0.01529	0.0146	0.01389	0.01317	0.01245	0.01174	0.01103	0.01035	0.00969	0.00907	0.00849	0.00797	0.00753	0.0072	0.00701	0.00698	0.00717	0.00757	0.00821	0.00908	0.01016	0.01143	0.01288	0.01449	0.01624	0.01812	0.02011	0.0222	0.02438	0.02662	0.02891	0.03122	0.03355	0.03588	0.03818	0.04043
3.63	0.01964	0.01968	0.01965	0.01954	0.01936	0.0191	0.01878	0.01839	0.01794	0.01744	0.01688	0.01628	0.01565	0.01498	0.0143	0.01359	0.01288	0.01217	0.01147	0.01078	0.01011	0.00947	0.00887	0.0083	0.0078	0.00737	0.00704	0.00684	0.0068	0.00695	0.00732	0.00792	0.00874	0.00977	0.011	0.0124	0.01397	0.01569	0.01754	0.01951	0.02157	0.02372	0.02594	0.02821	0.03051	0.03283	0.03513	0.03742	0.03965
3.66	0.01937	0.0194	0.01936	0.01925	0.01906	0.0188	0.01848	0.01809	0.01764	0.01713	0.01657	0.01598	0.01534	0.01468	0.014	0.0133	0.0126	0.0119	0.01121	0.01053	0.00988	0.00926	0.00867	0.00813	0.00764	0.00722	0.0069	0.00669	0.00663	0.00676	0.00709	0.00764	0.00841	0.0094	0.01058	0.01195	0.01348	0.01516	0.01698	0.01892	0.02096	0.02309	0.02528	0.02753	0.02982	0.03212	0.03441	0.03668	0.0389
3.69	0.0191	0.01913	0.01908	0.01897	0.01877	0.01851	0.01818	0.01779	0.01734	0.01683	0.01627	0.01568	0.01505	0.01439	0.01371	0.01302	0.01232	0.01163	0.01096	0.01029	0.00966	0.00905	0.00848	0.00796	0.00749	0.00708	0.00676	0.00655	0.00648	0.00658	0.00687	0.00738	0.00811	0.00905	0.01019	0.01151	0.01301	0.01465	0.01644	0.01835	0.02036	0.02247	0.02464	0.02688	0.02914	0.03142	0.0337	0.03596	0.03817
3.72	0.01883	0.01886	0.01881	0.01869	0.01849	0.01823	0.01789	0.0175	0.01704	0.01653	0.01598	0.01538	0.01475	0.0141	0.01342	0.01274	0.01205	0.01137	0.01071	0.01006	0.00944	0.00885	0.0083	0.0078	0.00734	0.00695	0.00664	0.00642	0.00634	0.00641	0.00667	0.00714	0.00782	0.00871	0.00981	0.01109	0.01255	0.01416	0.01591	0.01779	0.01978	0.02186	0.02402	0.02623	0.02848	0.03075	0.03301	0.03525	0.03745
3.75	0.01857	0.01859	0.01854	0.01841	0.01821	0.01794	0.01761	0.01721	0.01675	0.01625	0.01569	0.01509	0.01447	0.01381	0.01314	0.01247	0.01179	0.01112	0.01046	0.00983	0.00923	0.00866	0.00812	0.00764	0.0072	0.00683	0.00652	0.00631	0.00621	0.00626	0.00649	0.00691	0.00754	0.00839	0.00944	0.01068	0.0121	0.01368	0.0154	0.01725	0.01922	0.02128	0.02342	0.02561	0.02784	0.0301	0.03234	0.03457	0.03675
3.78	0.01832	0.01833	0.01827	0.01814	0.01794	0.01767	0.01733	0.01693	0.01647	0.01596	0.01541	0.01481	0.01419	0.01354	0.01287	0.0122	0.01153	0.01087	0.01023	0.00961	0.00902	0.00847	0.00795	0.00749	0.00707	0.00671	0.00641	0.0062	0.00609	0.00612	0.00632	0.0067	0.00729	0.00809	0.00909	0.01029	0.01167	0.01322	0.01491	0.01673	0.01867	0.02071	0.02283	0.025	0.02722	0.02946	0.03169	0.0339	0.03607
3.81	0.01806	0.01807	0.01801	0.01787	0.01767	0.01739	0.01705	0.01665	0.01619	0.01568	0.01513	0.01454	0.01391	0.01327	0.01261	0.01194	0.01128	0.01063	0.00999	0.00939	0.00881	0.00828	0.00779	0.00734	0.00694	0.00659	0.00631	0.0061	0.00599	0.006	0.00616	0.0065	0.00705	0.0078	0.00876	0.00992	0.01126	0.01277	0.01443	0.01623	0.01814	0.02016	0.02225	0.02441	0.02661	0.02883	0.03106	0.03326	0.03541
3.84	0.01781	0.01782	0.01775	0.01761	0.0174	0.01712	0.01678	0.01638	0.01592	0.01541	0.01486	0.01427	0.01365	0.013	0.01235	0.01169	0.01103	0.01039	0.00977	0.00917	0.00862	0.0081	0.00763	0.0072	0.00682	0.00649	0.00622	0.00601	0.00589	0.00588	0.00602	0.00632	0.00682	0.00753	0.00844	0.00956	0.01086	0.01233	0.01396	0.01573	0.01762	0.01962	0.02169	0.02384	0.02602	0.02823	0.03044	0.03262	0.03477
3.87	0.01756	0.01756	0.01749	0.01735	0.01714	0.01686	0.01652	0.01611	0.01566	0.01515	0.01459	0.014	0.01339	0.01275	0.01209	0.01144	0.01079	0.01015	0.00954	0.00897	0.00842	0.00792	0.00747	0.00706	0.0067	0.00639	0.00613	0.00593	0.00581	0.00578	0.00589	0.00616	0.00661	0.00727	0.00814	0.00921	0.01047	0.01191	0.01351	0.01525	0.01712	0.01909	0.02115	0.02327	0.02544	0.02764	0.02983	0.032	0.03414
3.9	0.01732	0.01731	0.01724	0.0171	0.01688	0.0166	0.01626	0.01585	0.01539	0.01489	0.01433	0.01375	0.01313	0.01249	0.01185	0.0112	0.01055	0.00993	0.00933	0.00876	0.00824	0.00775	0.00732	0.00693	0.00659	0.00629	0.00604	0.00585	0.00573	0.00569	0.00577	0.006	0.00641	0.00703	0.00785	0.00888	0.0101	0.01151	0.01308	0.01479	0.01663	0.01858	0.02062	0.02273	0.02488	0.02706	0.02924	0.0314	0.03352
3.93	0.01708	0.01707	0.01699	0.01684	0.01663	0.01635	0.016	0.0156	0.01514	0.01463	0.01408	0.0135	0.01288	0.01225	0.0116	0.01096	0.01032	0.00971	0.00912	0.00856	0.00805	0.00759	0.00717	0.0068	0.00648	0.0062	0.00596	0.00578	0.00565	0.0056	0.00566	0.00586	0.00623	0.0068	0.00757	0.00856	0.00974	0.01111	0.01265	0.01434	0.01616	0.01809	0.02011	0.0222	0.02434	0.0265	0.02867	0.03082	0.03292
3.96	0.01684	0.01683	0.01675	0.0166	0.01638	0.0161	0.01575	0.01535	0.01489	0.01438	0.01383	0.01325	0.01264	0.01201	0.01137	0.01073	0.0101	0.00949	0.00891	0.00837	0.00787	0.00742	0.00702	0.00667	0.00637	0.00611	0.00589	0.00571	0.00559	0.00553	0.00556	0.00573	0.00606	0.00658	0.00731	0.00825	0.0094	0.01073	0.01224	0.0139	0.01569	0.0176	0.0196	0.02168	0.0238	0.02595	0.02811	0.03024	0.03234
3.99	0.0166	0.01659	0.01651	0.01635	0.01613	0.01585	0.0155	0.0151	0.01464	0.01414	0.01359	0.01301	0.0124	0.01177	0.01114	0.0105	0.00988	0.00928	0.00871	0.00818	0.0077	0.00726	0.00688	0.00655	0.00627	0.00602	0.00582	0.00565	0.00552	0.00546	0.00547	0.00561	0.0059	0.00637	0.00706	0.00796	0.00906	0.01036	0.01184	0.01347	0.01524	0.01713	0.01912	0.02117	0.02328	0.02542	0.02756	0.02969	0.03177
4.02	0.01637	0.01635	0.01627	0.01611	0.01589	0.01561	0.01526	0.01486	0.0144	0.0139	0.01335	0.01277	0.01217	0.01155	0.01091	0.01029	0.00967	0.00908	0.00852	0.008	0.00753	0.00711	0.00674	0.00643	0.00617	0.00594	0.00575	0.00559	0.00547	0.00539	0.00539	0.0055	0.00575	0.00618	0.00682	0.00768	0.00874	0.01001	0.01145	0.01306	0.01481	0.01667	0.01864	0.02068	0.02277	0.0249	0.02703	0.02914	0.03121
4.05	0.01614	0.01612	0.01603	0.01588	0.01566	0.01537	0.01503	0.01462	0.01417	0.01367	0.01312	0.01255	0.01194	0.01132	0.0107	0.01007	0.00946	0.00888	0.00832	0.00782	0.00736	0.00696	0.00661	0.00632	0.00607	0.00586	0.00569	0.00554	0.00542	0.00534	0.00532	0.0054	0.00561	0.006	0.0066	0.00741	0.00843	0.00966	0.01108	0.01266	0.01438	0.01623	0.01818	0.0202	0.02228	0.02439	0.02651	0.02861	0.03067
4.08	0.01592	0.01589	0.0158	0.01565	0.01542	0.01514	0.01479	0.01439	0.01394	0.01344	0.0129	0.01232	0.01172	0.01111	0.01048	0.00986	0.00926	0.00868	0.00814	0.00764	0.0072	0.00681	0.00648	0.00621	0.00598	0.00579	0.00562	0.00549	0.00537	0.00529	0.00525	0.00531	0.00549	0.00583	0.00638	0.00715	0.00814	0.00933	0.01072	0.01227	0.01397	0.0158	0.01772	0.01973	0.0218	0.0239	0.026	0.02809	0.03014
4.11	0.01569	0.01567	0.01558	0.01542	0.01519	0.01491	0.01456	0.01416	0.01371	0.01321	0.01267	0.0121	0.01151	0.0109	0.01028	0.00966	0.00906	0.00849	0.00796	0.00747	0.00704	0.00667	0.00635	0.0061	0.00589	0.00571	0.00556	0.00544	0.00533	0.00524	0.00519	0.00522	0.00537	0.00567	0.00618	0.0069	0.00785	0.00901	0.01036	0.01189	0.01357	0.01537	0.01729	0.01928	0.02133	0.02341	0.02551	0.02759	0.02962
4.14	0.01547	0.01545	0.01535	0.01519	0.01497	0.01468	0.01434	0.01394	0.01349	0.01299	0.01246	0.01189	0.0113	0.01069	0.01007	0.00947	0.00887	0.00831	0.00778	0.0073	0.00689	0.00653	0.00623	0.00599	0.0058	0.00564	0.00551	0.00539	0.00528	0.0052	0.00514	0.00515	0.00526	0.00553	0.00599	0.00667	0.00757	0.0087	0.01002	0.01152	0.01318	0.01496	0.01686	0.01883	0.02087	0.02294	0.02502	0.02709	0.02912
4.17	0.01526	0.01523	0.01513	0.01497	0.01475	0.01446	0.01412	0.01372	0.01327	0.01278	0.01225	0.01168	0.01109	0.01049	0.00988	0.00927	0.00869	0.00813	0.00761	0.00714	0.00673	0.00639	0.00611	0.00589	0.00571	0.00557	0.00545	0.00535	0.00525	0.00516	0.00509	0.00508	0.00516	0.00539	0.00581	0.00644	0.00731	0.0084	0.00969	0.01117	0.0128	0.01456	0.01644	0.0184	0.02042	0.02248	0.02455	0.02661	0.02862
4.2	0.01504	0.01501	0.01491	0.01475	0.01453	0.01424	0.0139	0.01351	0.01306	0.01257	0.01204	0.01148	0.01089	0.01029	0.00969	0.00909	0.00851	0.00795	0.00744	0.00699	0.00659	0.00626	0.00599	0.00579	0.00563	0.0055	0.0054	0.0053	0.00521	0.00512	0.00505	0.00502	0.00507	0.00526	0.00564	0.00623	0.00706	0.00811	0.00937	0.01082	0.01243	0.01417	0.01603	0.01798	0.01999	0.02204	0.02409	0.02614	0.02814
4.23	0.01483	0.0148	0.0147	0.01454	0.01431	0.01403	0.01369	0.0133	0.01285	0.01237	0.01184	0.01128	0.0107	0.0101	0.0095	0.00891	0.00833	0.00778	0.00728	0.00683	0.00645	0.00613	0.00588	0.00569	0.00554	0.00544	0.00535	0.00526	0.00518	0.00509	0.00501	0.00496	0.00499	0.00514	0.00548	0.00603	0.00681	0.00783	0.00906	0.01048	0.01207	0.0138	0.01564	0.01757	0.01956	0.0216	0.02364	0.02568	0.02767
4.26	0.01463	0.01459	0.01449	0.01433	0.0141	0.01382	0.01348	0.01309	0.01265	0.01216	0.01164	0.01109	0.01051	0.00992	0.00932	0.00873	0.00816	0.00762	0.00712	0.00668	0.00631	0.006	0.00577	0.00559	0.00547	0.00537	0.0053	0.00522	0.00514	0.00506	0.00497	0.00491	0.00492	0.00503	0.00533	0.00583	0.00658	0.00756	0.00876	0.01016	0.01172	0.01343	0.01525	0.01717	0.01915	0.02117	0.02321	0.02523	0.02721
4.29	0.01442	0.01438	0.01428	0.01412	0.0139	0.01361	0.01328	0.01289	0.01245	0.01197	0.01145	0.0109	0.01033	0.00974	0.00914	0.00856	0.00799	0.00746	0.00697	0.00654	0.00617	0.00588	0.00566	0.0055	0.00539	0.00531	0.00525	0.00519	0.00511	0.00503	0.00494	0.00487	0.00485	0.00493	0.00518	0.00565	0.00635	0.0073	0.00847	0.00984	0.01138	0.01307	0.01488	0.01678	0.01875	0.02075	0.02278	0.02479	0.02676
4.32	0.01422	0.01418	0.01408	0.01391	0.01369	0.01341	0.01308	0.01269	0.01225	0.01178	0.01126	0.01071	0.01015	0.00956	0.00897	0.00839	0.00783	0.0073	0.00682	0.0064	0.00604	0.00576	0.00555	0.00541	0.00531	0.00525	0.0052	0.00515	0.00509	0.005	0.00491	0.00483	0.00479	0.00484	0.00505	0.00547	0.00614	0.00705	0.00819	0.00953	0.01105	0.01272	0.01451	0.0164	0.01835	0.02035	0.02236	0.02436	0.02632
4.35	0.01402	0.01398	0.01387	0.01371	0.01349	0.01321	0.01288	0.01249	0.01206	0.01159	0.01108	0.01054	0.00997	0.00939	0.00881	0.00823	0.00767	0.00715	0.00667	0.00626	0.00591	0.00564	0.00545	0.00532	0.00524	0.00519	0.00515	0.00511	0.00506	0.00498	0.00488	0.00479	0.00473	0.00475	0.00493	0.00531	0.00593	0.00681	0.00792	0.00923	0.01073	0.01238	0.01415	0.01602	0.01797	0.01995	0.02195	0.02394	0.02589
4.38	0.01382	0.01378	0.01368	0.01351	0.01329	0.01302	0.01268	0.0123	0.01188	0.01141	0.0109	0.01036	0.0098	0.00922	0.00864	0.00807	0.00752	0.007	0.00653	0.00612	0.00579	0.00553	0.00535	0.00523	0.00517	0.00513	0.00511	0.00508	0.00503	0.00495	0.00486	0.00475	0.00468	0.00468	0.00481	0.00515	0.00574	0.00657	0.00765	0.00894	0.01042	0.01205	0.01381	0.01566	0.01759	0.01956	0.02155	0.02353	0.02548
4.41	0.01363	0.01359	0.01348	0.01332	0.0131	0.01282	0.01249	0.01212	0.01169	0.01123	0.01072	0.01019	0.00963	0.00906	0.00849	0.00792	0.00737	0.00686	0.00639	0.00599	0.00567	0.00542	0.00525	0.00515	0.00509	0.00507	0.00506	0.00504	0.005	0.00493	0.00483	0.00472	0.00463	0.0046	0.00471	0.00501	0.00555	0.00635	0.0074	0.00866	0.01012	0.01173	0.01347	0.01531	0.01722	0.01918	0.02116	0.02313	0.02506
4.44	0.01344	0.01339	0.01329	0.01313	0.01291	0.01263	0.01231	0.01193	0.01151	0.01105	0.01055	0.01002	0.00947	0.0089	0.00833	0.00777	0.00723	0.00672	0.00626	0.00587	0.00555	0.00531	0.00515	0.00506	0.00503	0.00502	0.00502	0.00501	0.00498	0.00491	0.00481	0.0047	0.00459	0.00454	0.00461	0.00487	0.00537	0.00614	0.00715	0.00839	0.00982	0.01141	0.01314	0.01496	0.01687	0.01881	0.02078	0.02274	0.02466
4.47	0.01325	0.0132	0.0131	0.01294	0.01272	0.01245	0.01212	0.01175	0.01134	0.01088	0.01038	0.00986	0.00931	0.00875	0.00818	0.00762	0.00709	0.00658	0.00613	0.00575	0.00544	0.00521	0.00506	0.00498	0.00496	0.00496	0.00498	0.00498	0.00495	0.00489	0.00479	0.00467	0.00455	0.00448	0.00452	0.00474	0.0052	0.00593	0.00691	0.00813	0.00954	0.01111	0.01282	0.01463	0.01652	0.01845	0.02041	0.02236	0.02427
4.5	0.01307	0.01302	0.01291	0.01275	0.01253	0.01226	0.01194	0.01158	0.01116	0.01071	0.01022	0.0097	0.00916	0.0086	0.00804	0.00748	0.00695	0.00645	0.00601	0.00563	0.00532	0.00511	0.00497	0.00491	0.00489	0.00491	0.00493	0.00494	0.00493	0.00487	0.00477	0.00465	0.00452	0.00442	0.00443	0.00462	0.00504	0.00573	0.00668	0.00787	0.00926	0.01081	0.0125	0.0143	0.01617	0.0181	0.02004	0.02198	0.02389
4.53	0.01288	0.01283	0.01273	0.01257	0.01235	0.01208	0.01177	0.0114	0.01099	0.01054	0.01006	0.00954	0.00901	0.00845	0.0079	0.00735	0.00682	0.00632	0.00588	0.00551	0.00522	0.00501	0.00488	0.00483	0.00483	0.00486	0.00489	0.00491	0.0049	0.00485	0.00476	0.00463	0.00449	0.00437	0.00435	0.0045	0.00489	0.00554	0.00646	0.00762	0.00899	0.01052	0.0122	0.01398	0.01584	0.01775	0.01969	0.02162	0.02351
4.56	0.0127	0.01265	0.01255	0.01239	0.01217	0.01191	0.01159	0.01123	0.01083	0.01038	0.0099	0.00939	0.00886	0.00831	0.00776	0.00721	0.00669	0.0062	0.00576	0.0054	0.00511	0.00491	0.0048	0.00476	0.00477	0.00481	0.00485	0.00488	0.00488	0.00483	0.00474	0.00461	0.00446	0.00433	0.00428	0.0044	0.00474	0.00536	0.00625	0.00738	0.00873	0.01024	0.0119	0.01367	0.01552	0.01742	0.01934	0.02126	0.02314
4.59	0.01253	0.01247	0.01237	0.01221	0.012	0.01173	0.01142	0.01107	0.01067	0.01023	0.00975	0.00925	0.00872	0.00817	0.00763	0.00708	0.00656	0.00608	0.00565	0.00529	0.00501	0.00482	0.00471	0.00468	0.0047	0.00475	0.00481	0.00485	0.00485	0.00481	0.00472	0.00459	0.00443	0.00429	0.00422	0.0043	0.0046	0.00518	0.00604	0.00715	0.00847	0.00997	0.01161	0.01336	0.0152	0.01709	0.019	0.02091	0.02278
4.62	0.01235	0.0123	0.01219	0.01203	0.01182	0.01156	0.01125	0.0109	0.01051	0.01007	0.0096	0.0091	0.00858	0.00804	0.0075	0.00696	0.00644	0.00596	0.00554	0.00518	0.00491	0.00473	0.00463	0.00461	0.00464	0.0047	0.00477	0.00482	0.00483	0.00479	0.0047	0.00457	0.00441	0.00425	0.00416	0.0042	0.00447	0.00502	0.00584	0.00692	0.00822	0.0097	0.01133	0.01307	0.01489	0.01676	0.01867	0.02056	0.02243
4.65	0.01218	0.01213	0.01202	0.01186	0.01165	0.01139	0.01109	0.01074	0.01035	0.00992	0.00946	0.00896	0.00844	0.00791	0.00737	0.00684	0.00632	0.00585	0.00543	0.00508	0.00481	0.00464	0.00455	0.00454	0.00459	0.00466	0.00473	0.00478	0.0048	0.00477	0.00469	0.00456	0.00439	0.00422	0.0041	0.00412	0.00435	0.00486	0.00565	0.00671	0.00798	0.00944	0.01105	0.01278	0.01458	0.01645	0.01834	0.02023	0.02208
[truncated: 44 more rows]
[truncated: 285 more columns]

[truncated: 28 more sheets: Figure 3j-Pt-2.0, Figure 3j-Pt foil, Figure 3j-PtO2, Figure 4a, Figure 4b, Figure 4c, Figure 4d, Figure 4e, Figure 4f, Figure 4g, Figure 4h, Figure 4i, Figure 4j, Figure 4k, Figure 5g, Figure 5h, Figure 5i, Figure 5j, Figure 6b, Figure 6d …]
